# Supplementary material for: Molecular mechanism of the anti-gastric cancer activity of 1,2,3,6-tetra-O-galloyl-β-D-glucose isolated from Trapa bispinosa Roxb. shell in vitro
Source: PLoS One. 2022 Jun 2;17(6):e0269013. doi: 10.1371/journal.pone.0269013 (PMC9162355; doi:10.1371/journal.pone.0269013)
Supplement: S1 Table — (XLSX) [file pone.0269013.s001.xlsx]

## Sheet: Table S1_1
Table S1_1: The expression of DEGs in treat_1-vs-control_1 group
Gene ID	control_1 FPKM	treat_1 FPKM	log2(treat_1/control_1)	FDR(control_1-vs-treat_1)	Pvalue(control_1-vs-treat_1)
100128327	37.76	17.62	-1.09964	1.24119e-34	7.7025e-36
100132247	1.79	0	-7.48382	1.05735e-38	5.77496e-40
100134938	0.24	2.72	3.5025	1.15024e-14	1.56208e-15
100271849	1.82	0.41	-2.15024	8.91435e-07	2.07384e-07
100287896	0.66	2.12	1.68353	1.19038e-09	2.2028e-10
100288332	2.9	7.81	1.42927	6.79775e-10	1.23745e-10
10045	7.97	3.65	-1.12668	3.71509e-15	4.9071e-16
100526737	4.08	0.96	-2.08746	0.000115458	3.3957e-05
100526740	3.34	1.32	-1.33931	1.12559e-21	1.09196e-22
100526761	0.4	0	-5.32193	3.33888e-06	8.2013e-07
100526767	0.48	0	-5.58496	3.87952e-09	7.45392e-10
100526832	1.98	0.43	-2.20309	1.71078e-19	1.81119e-20
100527943	2.52	0.66	-1.93289	5.64823e-06	1.4244e-06
100527963	14.46	5.88	-1.29818	1.24588e-15	1.5934e-16
100529239	1.7	0	-7.40939	2.63845e-24	2.29478e-25
100529241	0.15	0	-3.90689	0.000679432	0.000222372
100534012	0.39	0	-5.2854	0.000181624	5.48002e-05
10060	1.17	0.41	-1.51281	6.16034e-14	8.6898e-15
100652748	4.57	2.25	-1.02227	3.78549e-05	1.04248e-05
100652901	5.73	1.67	-1.77869	4.90004e-17	5.87044e-18
100653049	0	0.57	5.83289	1.65212e-05	4.36832e-06
10083	1.6	0.48	-1.73697	5.44141e-07	1.2418e-07
100885850	0	0.79	6.30378	4.35119e-08	9.09752e-09
10103	2.13	6.29	1.56221	3.70141e-15	4.88684e-16
101060254	0.13	0.57	2.13245	0.000169812	5.1046e-05
10133	13.89	27.86	1.00415	6.40436e-69	2.0042e-70
10139	16.94	8.16	-1.05379	5.60641e-20	5.80636e-21
10144	4.23	8.54	1.01358	1.775e-22	1.66118e-23
10148	4.45	12.1	1.44313	6.6702e-18	7.62882e-19
10157	0.51	0.2	-1.3505	0.000256515	7.9078e-05
101927685	0.18	1.36	2.91754	1.59561e-05	4.20854e-06
101927789	4.47	9.62	1.10576	3.88764e-12	6.02106e-13
101928422	0.66	4.49	2.76618	2.31539e-27	1.80599e-28
101928841	0.69	1.39	1.01042	3.31104e-10	5.9042e-11
101929984	0.32	0.01	-5	5.22329e-06	1.31292e-06
10219	2.06	0.81	-1.34665	4.75171e-05	1.32765e-05
102288414	57.92	28.53	-1.02158	1.03834e-27	8.03768e-29
10244	35.33	14.28	-1.3069	3.54124e-49	1.54103e-50
10252	0.77	2.38	1.62803	2.75521e-11	4.55352e-12
1026	45.61	92.66	1.0226	3.17025e-146	4.54872e-148
102723722	0.13	1.16	3.15754	0.000246416	7.57172e-05
102724159	11.82	5.26	-1.1681	2.56358e-36	1.50158e-37
102724560	3.87	9.95	1.36236	1.90301e-28	1.43602e-29
102724594	5.37	2.57	-1.06315	0.000100693	2.9359e-05
1030	9.21	25.51	1.46979	3.77314e-129	5.97072e-131
10300	16.2	6.38	-1.34437	2.82297e-49	1.22513e-50
10329	6.63	2.78	-1.25392	2.26613e-14	3.13372e-15
103344718	196.12	560.08	1.5139	0	0
10360	82.16	29.61	-1.47235	3.34666e-94	7.6276e-96
10365	1.33	0.17	-2.96782	1.03931e-12	1.5581e-13
10382	2.77	1.08	-1.35885	4.21978e-09	8.11764e-10
10397	89.74	353.86	1.97936	0	0
1040	0.29	0.74	1.35147	0.000108356	3.1766e-05
10420	0.52	1.77	1.76717	1.42687e-09	2.65558e-10
10452	138.01	65.12	-1.0836	4.07998e-192	4.23994e-194
10457	9.67	19.85	1.03755	6.73177e-39	3.66082e-40
10509	6.47	13.64	1.07601	1.23131e-38	6.7469e-40
10512	9.83	22.49	1.19402	4.96241e-110	9.4349e-112
10514	25.7	9.83	-1.38651	4.92197e-141	7.23648e-143
10528	95.02	46.23	-1.0394	2.60956e-147	3.71342e-149
10534	53.34	26.63	-1.00217	1.9525e-28	1.47452e-29
105371191	0	0.51	5.67243	6.16539e-07	1.41466e-07
105371921	1.11	3.82	1.78301	1.50731e-05	3.9623e-06
105372343	0.78	0.22	-1.82597	9.88138e-05	2.87818e-05
105376752	0.85	0	-6.40939	2.49316e-05	6.70398e-06
105376906	0.04	0.54	3.75489	0.000808065	0.00026786
105379547	1.27	0.32	-1.98868	3.15148e-07	7.03762e-08
105379575	0.19	0.59	1.63472	4.28567e-05	1.18984e-05
10561	0.52	2.12	2.02748	1.44987e-08	2.91412e-09
1062	2.73	1.33	-1.03747	8.73781e-18	1.0071e-18
10628	14.34	39.98	1.47923	1.4348e-153	1.9316e-155
10636	1.99	0.82	-1.27907	6.43496e-06	1.63116e-06
10682	230.82	603.1	1.38563	0	0
106865373	0.09	0.89	3.30581	4.41382e-05	1.22855e-05
10726	211.27	91.13	-1.21309	1.63535e-279	1.12976e-281
10785	25.93	10.58	-1.29328	1.07022e-46	4.89104e-48
107984799	0.87	1.87	1.10395	0.000534289	0.00017206
107985428	0.11	0.54	2.29546	2.44973e-05	6.5814e-06
107985476	0.83	2.31	1.47671	0.000671698	0.000219682
107985559	0.06	0.56	3.22239	0.000433725	0.000137882
107986062	1.71	0.85	-1.00846	6.02786e-07	1.38204e-07
107986213	0.76	0.11	-2.7885	0.000602173	0.000195521
107986353	0.26	0	-4.70044	2.49371e-05	6.70398e-06
107986596	0.13	0.82	2.65711	4.0575e-07	9.16388e-08
107986877	7.62	2.07	-1.88016	5.78725e-14	8.14644e-15
107986987	0.67	0.18	-1.89616	6.31781e-05	1.78985e-05
107987017	2.66	0.55	-2.27392	1.44584e-06	3.42422e-07
107987034	12.7	1.88	-2.75602	1.49374e-17	1.74899e-18
107987163	0.35	0.07	-2.32193	1.50127e-05	3.94552e-06
107987433	0.26	0	-4.70044	4.82927e-05	1.35046e-05
107987477	0.37	0	-5.20945	6.50994e-06	1.65209e-06
10799	16.73	6.59	-1.34409	8.86319e-21	8.87052e-22
10815	0.95	0.23	-2.04629	7.06086e-05	2.01328e-05
10849	10.26	3.68	-1.47925	4.56278e-44	2.21188e-45
10855	2.59	1.16	-1.15883	9.52353e-12	1.51715e-12
10882	27.13	103.2	1.92748	1.06156e-293	6.8322e-296
10886	4.75	9.5	1	1.78601e-10	3.1194e-11
109	17.66	8.79	-1.00655	8.7232e-53	3.52822e-54
10940	7.08	3.35	-1.07959	1.45065e-27	1.12722e-28
10969	138.13	52.02	-1.40889	2.14819e-231	1.86457e-233
10999	26.8	12.73	-1.074	1.02917e-61	3.5367e-63
11005	4.04	0.98	-2.0435	3.32719e-32	2.21014e-33
11045	0.33	3.69	3.48308	9.27201e-18	1.06922e-18
11161	43.82	132.15	1.59252	1.86859e-299	1.16952e-301
11182	7	14.09	1.00924	1.45572e-25	1.21367e-26
11238	6.74	20.24	1.58639	3.51239e-92	8.19198e-94
112399	5.94	24.93	2.06935	1.31863e-141	1.93092e-143
112464	53.84	118.79	1.14166	1.21183e-105	2.42566e-107
11247	20.54	77.25	1.9111	1.36206e-260	1.02943e-262
113146	4.19	11.07	1.40163	2.26387e-244	1.88477e-246
11330	0.43	0.05	-3.10434	1.47707e-05	3.87844e-06
113622	2.04	4.51	1.14456	4.1518e-08	8.66348e-09
113655	32.7	13.48	-1.27847	3.43432e-55	1.32619e-56
113791	0.18	0.9	2.32193	2.17353e-06	5.2349e-07
114299	0.59	0.28	-1.07529	1.14306e-05	2.96902e-06
114789	9.76	4.44	-1.13632	1.46453e-29	1.0671e-30
114804	0.78	0.35	-1.15612	0.000221351	6.75974e-05
114822	2.54	1.23	-1.04617	4.55916e-08	9.5485e-09
115330	0.31	2.52	3.02308	1.52561e-15	1.96466e-16
1154	0.97	0.3	-1.69302	0.000671791	0.000219752
115708	8.85	4.32	-1.03465	2.91068e-22	2.74982e-23
117144	0.86	1.82	1.08153	0.000106725	3.12626e-05
117195	6.39	2.32	-1.46169	2.24685e-14	3.10574e-15
1181	2.77	1.1	-1.33238	3.29422e-08	6.81368e-09
118429	0.42	0.96	1.19265	2.18695e-09	4.1283e-10
119016	2.19	0.71	-1.62504	1.22242e-08	2.43892e-09
119395	0.72	3.18	2.14296	1.98831e-12	3.0313e-13
120071	2.15	0.28	-2.94084	1.5203e-15	1.95692e-16
121053	24.29	9.13	-1.41168	2.33533e-18	2.61994e-19
122618	0.91	0	-6.50779	1.30246e-10	2.24716e-11
122622	5.6	12.03	1.10314	4.09303e-19	4.44684e-20
123722	0.52	0.23	-1.17688	0.000320572	0.000100264
124936	2.66	9.24	1.79647	6.85803e-27	5.44642e-28
124976	0.12	0.49	2.02975	4.1255e-05	1.1427e-05
126668	0.38	0	-5.24793	9.36437e-05	2.7204e-05
1285	0.44	1.21	1.45943	9.82767e-07	2.29792e-07
1286	0.53	1.16	1.13006	6.49536e-11	1.09995e-11
128611	8.28	3.41	-1.27986	3.40139e-92	7.91302e-94
1287	10.89	22.76	1.0635	1.07966e-100	2.30772e-102
129880	16.25	6.87	-1.24206	1.15745e-52	4.70198e-54
133	16.5	89.26	2.43555	0	0
133522	0.78	0.27	-1.53051	2.63971e-12	4.05558e-13
134	2.02	0.72	-1.48829	1.80911e-09	3.39048e-10
134429	12.6	33.96	1.43041	5.36852e-191	5.6424e-193
135295	0.23	0.03	-2.9386	0.000747703	0.000246394
136	2.25	4.82	1.09911	4.52085e-08	9.4656e-09
1365	1.81	0.57	-1.66696	0.000172611	5.19382e-05
1374	29.82	14.62	-1.02834	9.4077e-116	1.67757e-117
1406	0.6	0.24	-1.32193	0.000509404	0.000163625
140686	0.59	6.4	3.43929	3.35866e-23	3.06198e-24
143241	1.25	0.17	-2.87832	0.000602282	0.000195521
145501	0.1	0.56	2.48543	3.30085e-05	9.02394e-06
145957	6.3	18.95	1.58877	2.57866e-54	1.01252e-55
147040	4.23	11.93	1.49586	2.22002e-49	9.58218e-51
1479	46.44	22.62	-1.03777	7.70281e-28	5.94448e-29
148156	0.68	1.55	1.18866	3.67679e-05	1.01038e-05
1490	63.56	14.38	-2.14406	0	0
152110	1.05	2.3	1.13124	4.13881e-05	1.14663e-05
152579	7	2.88	-1.28129	3.88958e-29	2.87768e-30
153478	0.57	0.09	-2.66297	5.34691e-05	1.50374e-05
153768	4.6	11.63	1.33815	9.7183e-18	1.12183e-18
1543	2.03	6.44	1.66558	1.46233e-27	1.13716e-28
1544	0.51	0.11	-2.21299	0.000116765	3.43622e-05
1545	0.49	1.43	1.54516	2.93046e-11	4.857e-12
154743	2.13	4.95	1.21658	9.0808e-20	9.47436e-21
1595	62.88	162.5	1.36977	0	0
160419	2.4	0.72	-1.73697	2.79548e-16	3.46464e-17
161753	0.73	1.88	1.36476	0.000214456	6.5365e-05
1634	0.54	1.5	1.47393	1.27209e-05	3.31992e-06
165631	3.03	1.19	-1.34836	1.26216e-15	1.6157e-16
167359	0.06	0.65	3.43741	2.47881e-05	6.661e-06
169436	0.08	0.47	2.55459	0.000227877	6.97248e-05
170384	6.03	18.68	1.63126	4.3402e-57	1.6145e-58
170463	74.63	35.8	-1.0598	7.21844e-107	1.42783e-108
171425	2.68	1.15	-1.2206	9.77431e-05	2.84584e-05
1717	72.27	210.34	1.54125	0	0
1746	0.78	0.18	-2.11548	0.000116845	3.43996e-05
175	4.01	8.54	1.09063	2.56087e-15	3.35078e-16
1755	0.16	1.01	2.65821	6.84789e-19	7.51262e-20
1757	0.18	0.95	2.39993	1.84979e-08	3.74414e-09
1802	21.1	9.08	-1.21648	3.84906e-52	1.57726e-53
182	1.16	0.55	-1.07662	2.46316e-06	5.95864e-07
1820	2.51	5.94	1.24278	3.04486e-29	2.24014e-30
1831	39.2	78.8	1.00734	5.84612e-112	1.0908e-113
1844	13.76	2.57	-2.42064	4.9514e-60	1.74246e-61
1893	6.51	14.64	1.16919	7.29485e-30	5.25922e-31
1953	1.98	10.3	2.37907	7.10504e-183	7.92898e-185
1958	112.65	2.49	-5.49956	0	0
196483	14.14	4.95	-1.51428	2.58019e-46	1.18832e-47
1984	1065.03	530.2	-1.00629	0	0
1991	0.05	0.62	3.63227	4.54118e-05	1.26561e-05
199745	1.76	3.89	1.14419	5.08319e-08	1.0682e-08
200315	0.93	0.22	-2.07973	0.000843834	0.000280514
201232	2.55	6.31	1.30714	9.13542e-13	1.36524e-13
2020	1.5	0.7	-1.09954	4.2908e-05	1.19152e-05
2026	47.57	115.2	1.27602	5.04732e-290	3.33786e-292
202658	0.2	0.92	2.20163	0.000253843	7.81792e-05
203238	0.2	0.66	1.72247	1.13098e-05	2.93696e-06
2042	0.12	1.15	3.26053	2.37404e-26	1.91762e-27
205	13.24	35.04	1.4041	2.36864e-290	1.55243e-292
205428	6.6	16	1.27753	5.00023e-60	1.7626e-61
2069	11.88	5.03	-1.2399	7.92174e-56	3.01696e-57
2073	5.66	14.99	1.40513	1.00865e-74	2.8885e-76
2078	0.55	0.1	-2.45943	0.000512474	0.000164763
2124	0	0.76	6.24793	1.15873e-08	2.30706e-09
214	21.97	44.98	1.03375	3.71281e-164	4.73528e-166
2161	7.07	3	-1.23675	5.40878e-14	7.59132e-15
2171	95.88	33.65	-1.51062	4.36376e-94	9.9715e-96
2180	4.81	16.91	1.81377	1.77954e-110	3.35188e-112
219855	2.18	0.97	-1.16827	4.25407e-09	8.18612e-10
221301	0.77	0.23	-1.74322	6.3763e-06	1.61553e-06
221393	0.03	0.38	3.66297	4.41289e-05	1.22855e-05
221416	10.53	57.79	2.45631	0	0
221656	10.28	4.85	-1.08378	4.48397e-36	2.6423e-37
222171	0.12	0.7	2.54432	0.000189366	5.72818e-05
2224	392.57	1112.02	1.50216	0	0
222584	1.05	2.36	1.1684	4.04051e-14	5.63514e-15
2250	0.33	0.09	-1.87447	0.000693644	0.000227392
22925	1.43	0.66	-1.11548	1.59283e-12	2.41426e-13
22934	17.25	8.52	-1.01767	1.47076e-23	1.31913e-24
22989	0.12	0.67	2.48113	1.26302e-09	2.34318e-10
230	37.49	243	2.69638	0	0
23025	0.58	1.48	1.35147	1.82412e-17	2.14552e-18
23026	0.66	1.39	1.07455	2.02896e-08	4.12358e-09
23036	1.52	3.39	1.15721	4.59664e-31	3.16738e-32
23037	0.19	0.42	1.14439	6.93897e-05	1.97566e-05
23052	1	0.41	-1.2863	7.59336e-06	1.94138e-06
23072	0.92	0.39	-1.23816	3.83771e-07	8.65162e-08
23086	0.35	0.15	-1.22239	0.000113621	3.34034e-05
23101	0.55	0.2	-1.45943	3.41254e-05	9.34742e-06
23109	2.71	0.17	-3.99469	2.20365e-42	1.11119e-43
23136	21.07	9.2	-1.19548	5.244e-73	1.52031e-74
23149	9.53	4.21	-1.17866	3.50113e-27	2.75774e-28
23171	13.26	6.57	-1.01312	2.09911e-38	1.15392e-39
23175	7.22	22.39	1.63278	1.96673e-177	2.26448e-179
23205	0.35	0.03	-3.54432	5.91052e-05	1.66888e-05
23212	28.5	11.26	-1.33976	2.39765e-55	9.2446e-57
23218	6.39	2.58	-1.30844	4.71411e-38	2.62204e-39
23223	14.1	4.52	-1.6413	4.82734e-95	1.09453e-96
23246	71.85	23.73	-1.59828	2.716e-255	2.14894e-257
23254	2.22	0.78	-1.50901	2.81832e-11	4.66614e-12
23329	2.31	1.13	-1.03157	8.60674e-14	1.22322e-14
2335	9.87	22.72	1.20284	1.27052e-187	1.36534e-189
23428	1.89	0.75	-1.33342	2.97872e-07	6.64302e-08
23462	4.06	9.18	1.17701	3.32234e-20	3.4114e-21
2348	204.5	496.47	1.27961	0	0
23491	1.92	0.75	-1.35614	1.43045e-10	2.47728e-11
2353	96.81	15.5	-2.64289	0	0
2354	2.79	0.21	-3.7318	1.77142e-41	9.1416e-43
23581	0.18	2.18	3.59826	8.89927e-26	7.34074e-27
23586	0.31	1.12	1.85316	1.75454e-10	3.06132e-11
23616	2.65	0.7	-1.92057	1.03918e-13	1.48489e-14
23640	65.1	29.59	-1.13755	1.40671e-90	3.32242e-92
23761	11.87	5.09	-1.22158	7.83027e-32	5.26148e-33
24147	3.17	1.18	-1.4257	1.88502e-11	3.06528e-12
246721	7.33	1.02	-2.84524	6.6106e-45	3.13824e-46
2523	0.5	0.14	-1.8365	0.000106154	3.10766e-05
254268	0.09	0.46	2.35364	0.000253891	7.81792e-05
2543	0.02	2.91	7.18488	5.92132e-07	1.35551e-07
2549	0.89	1.81	1.02411	6.91858e-10	1.26026e-10
255231	4.63	1.81	-1.35502	1.93356e-17	2.27652e-18
255394	0.49	2.85	2.54011	1.10408e-21	1.07044e-22
255738	50.27	141.71	1.49517	0	0
256126	0.86	2.83	1.71839	0.000558798	0.000180415
256691	5.71	2.19	-1.38256	1.5528e-25	1.29645e-26
257364	8.69	17.49	1.0091	2.92394e-41	1.51929e-42
257407	0.22	1.4	2.66985	5.56412e-15	7.42168e-16
25764	42.51	20.29	-1.06703	5.53144e-45	2.6194e-46
25766	2.46	1.13	-1.12234	4.43884e-09	8.5574e-10
25794	0.4	1.47	1.87774	5.99607e-07	1.37404e-07
25907	4.45	15.14	1.76649	4.44046e-48	1.97692e-49
25925	0.35	0.89	1.34645	2.86655e-06	6.99034e-07
25929	11.56	4.57	-1.33888	2.63799e-71	7.89714e-73
25943	0.74	0.35	-1.08017	0.00011997	3.53762e-05
25961	1.38	3.52	1.35091	1.78321e-07	3.89788e-08
26013	0.7	0.16	-2.12928	1.02038e-05	2.64072e-06
26155	105.68	49.92	-1.08201	3.07796e-239	2.58072e-241
26233	10.29	4.32	-1.25214	1.68005e-19	1.77668e-20
2626	1.73	4.87	1.49315	1.10966e-17	1.28748e-18
26287	8.78	3.01	-1.54446	3.94087e-19	4.27688e-20
2632	28.4	92.76	1.70761	0	0
2634	0.24	0.97	2.01495	3.56952e-09	6.84354e-10
26355	110.57	403.24	1.86668	0	0
2639	28.48	12.11	-1.23375	2.92472e-50	1.23475e-51
26471	35.55	117.34	1.72277	6.79269e-165	8.62322e-167
26747	5.3	2.34	-1.17948	6.5754e-18	7.51652e-19
26751	0.29	1.06	1.86994	0.000246199	7.5636e-05
26872	2.7	0.98	-1.46211	1.36454e-05	3.56846e-06
26973	41.7	20.41	-1.03077	2.26261e-101	4.7828e-103
26996	4.92	9.99	1.02183	2.27812e-17	2.68758e-18
27129	16.05	55.56	1.79147	1.38901e-277	9.67782e-280
27197	0.79	0.28	-1.49643	0.000117601	3.46358e-05
272	0.36	0.86	1.25634	0.00046299	0.000147732
27244	4.86	9.9	1.02647	2.48694e-21	2.44054e-22
27340	5.19	2.05	-1.34011	1.22968e-53	4.89374e-55
27346	48.19	129.62	1.42748	0	0
282763	2.02	5.75	1.50921	6.02689e-12	9.43748e-13
282969	30.71	14.03	-1.13019	2.13902e-19	2.28098e-20
283	7.57	21.82	1.52729	5.64569e-21	5.62036e-22
283152	1.67	0.65	-1.36134	0.000140523	4.17604e-05
283248	3.55	10.12	1.51132	2.70626e-36	1.58675e-37
283298	1.5	0.3	-2.32193	2.91618e-11	4.8316e-12
283748	0	0.25	4.64386	3.1813e-05	8.67456e-06
284040	0.27	0	-4.75489	0.00067931	0.000222372
284086	1.46	5.09	1.8017	1.95208e-31	1.33704e-32
284194	0.32	2.34	2.87036	1.82782e-09	3.4277e-10
284612	2.52	1.14	-1.14439	5.82782e-10	1.05332e-10
284716	0.19	1.18	2.63472	1.70487e-34	1.06303e-35
284904	2.73	6.15	1.17169	5.08986e-21	5.058e-22
285679	0.5	0.04	-3.64386	0.000181588	5.48002e-05
285755	1.05	0.31	-1.76005	1.1616e-06	2.73116e-07
285966	0.99	2.59	1.38745	4.48494e-10	8.06102e-11
286144	1.39	3.09	1.15252	4.08776e-11	6.8596e-12
28989	74.3	36.38	-1.03022	1.16455e-81	3.05302e-83
29078	15.49	5.78	-1.4222	1.4259e-46	6.54182e-48
2992	19.4	9.47	-1.03462	5.84056e-27	4.62458e-28
29923	16.92	42.79	1.33854	4.00602e-66	1.29387e-67
29943	0.38	1.51	1.99048	5.09342e-12	7.93666e-13
29970	1.02	0.27	-1.91754	0.000368956	0.00011629
30001	23.09	65.12	1.49583	0	0
3004	0.17	1.34	2.97863	0.000109609	3.21526e-05
3005	122.01	58.69	-1.05581	2.36015e-219	2.1461e-221
3097	1.12	2.45	1.12928	3.69631e-21	3.6579e-22
3099	11.28	24.4	1.11311	3.66902e-107	7.19246e-109
3105	231.45	507.51	1.13274	0	0
3106	43.57	90.83	1.05983	6.47341e-107	1.27664e-108
3156	20.41	54.11	1.40662	3.53833e-301	2.1937e-303
3157	35.14	170.01	2.27443	0	0
3164	46.94	16.87	-1.47636	6.90458e-157	9.13218e-159
317781	7.63	3.79	-1.00949	1.13988e-26	9.10638e-28
3214	1.82	0.82	-1.15024	0.000363338	0.000114433
3276	220.8	104.08	-1.08505	1.28381e-246	1.06125e-248
3299	0.91	1.9	1.06206	0.000139649	4.14924e-05
3303	281.13	78.84	-1.83424	0	0
3304	218.06	59.52	-1.87328	0	0
3306	2.86	1.39	-1.04093	5.70071e-07	1.30299e-07
3326	1048.39	519.92	-1.01181	0	0
338657	14.36	6.97	-1.04283	1.78052e-12	2.70506e-13
3397	164.59	71.24	-1.20812	2.07867e-153	2.82294e-155
3399	270.89	94.68	-1.51658	0	0
3422	51.13	151.42	1.56631	0	0
342892	0.55	0.24	-1.1964	5.87181e-05	1.65691e-05
342979	3.02	1.04	-1.53797	2.7838e-10	4.93608e-11
3433	0.69	1.39	1.01042	0.000211277	6.43338e-05
3437	2.29	5.18	1.1776	1.55242e-13	2.23202e-14
344387	0.97	0.14	-2.79256	2.81648e-10	4.99902e-11
347733	1.14	4.7	2.04363	3.99263e-20	4.1138e-21
347902	7.4	20.93	1.49998	1.2134e-95	2.73688e-97
348013	2.5	12.82	2.3584	1.20767e-38	6.61024e-40
348093	7.23	3.5	-1.04664	6.96073e-12	1.09696e-12
348180	8.33	3.42	-1.28432	1.28649e-14	1.75471e-15
3484	0.71	3.13	2.14027	5.06303e-12	7.88632e-13
3486	31.96	142.76	2.15925	0	0
348801	2.29	1.09	-1.07102	5.83587e-05	1.64642e-05
3491	192.87	70.2	-1.45809	0	0
3552	0.13	0.56	2.10692	0.000169779	5.1046e-05
3561	0.24	4.48	4.22239	4.93524e-30	3.53766e-31
3569	1.75	0.46	-1.92765	4.00735e-05	1.10808e-05
359845	7.89	3.41	-1.21025	2.67757e-30	1.90194e-31
3625	0.43	1.05	1.28798	0.000163768	4.91612e-05
3638	38.22	203.51	2.4127	0	0
3669	2.67	5.9	1.14388	1.39933e-07	3.02572e-08
3673	1.21	2.95	1.28571	2.22396e-25	1.86599e-26
3678	43.48	101.67	1.22547	0	0
3689	0.46	2.85	2.63126	5.74146e-24	5.07158e-25
3696	0.18	0.63	1.80735	3.0875e-11	5.13368e-12
3750	0.7	0.26	-1.42884	0.000312426	9.755e-05
3755	7.06	2.24	-1.65617	9.91234e-26	8.20566e-27
3777	1.93	6.37	1.72269	3.49368e-43	1.71837e-44
3784	3.57	7.86	1.13861	3.06387e-20	3.13334e-21
3817	0.1	0.49	2.29278	0.00025394	7.81792e-05
3822	0.87	3.46	1.99168	3.55486e-09	6.81124e-10
3823	0.94	5.78	2.62034	2.0119e-16	2.47448e-17
3824	1.97	0.97	-1.02214	3.50857e-05	9.62496e-06
3868	0.8	2.14	1.41954	1.52264e-05	4.0044e-06
387522	0	1.29	7.01123	3.60382e-21	3.56424e-22
387763	0	0.5	5.64386	0.000424625	0.000134889
388341	1.43	3.55	1.3118	2.70188e-12	4.15588e-13
388403	0.31	0.7	1.17509	0.000286895	8.90872e-05
388591	2.46	1.17	-1.07215	1.47666e-07	3.20252e-08
3887	4.84	1.59	-1.60598	1.61665e-14	2.2165e-15
388963	0.62	1.55	1.32193	5.26619e-05	1.48011e-05
389337	0.3	1.19	1.98793	1.84531e-11	2.99634e-12
389524	0.62	1.53	1.30319	9.82519e-07	2.29792e-07
389840	0.68	2.02	1.57075	3.82761e-15	5.0625e-16
39	69.12	215.58	1.64105	0	0
393	0.18	0.71	1.97982	1.61486e-05	4.26598e-06
3949	22.11	47.38	1.09958	1.66747e-209	1.56547e-211
396	268.14	130.37	-1.04037	0	0
3988	35	74.31	1.0862	2.49387e-163	3.19538e-165
3992	40.1	89.74	1.16215	0	0
400746	0.27	0.05	-2.43296	0.000738258	0.00024302
400916	174.21	64.5	-1.43346	1.79264e-150	2.47684e-152
4010	0.52	0.21	-1.30812	0.000312367	9.755e-05
401152	20.91	70.39	1.75118	0	0
4015	5.94	38.31	2.68919	0	0
4017	60.38	187.43	1.63421	0	0
401944	3.82	0.82	-2.21988	9.32072e-37	5.38242e-38
402778	0.59	1.28	1.11736	6.87222e-05	1.95462e-05
4035	5.38	12.15	1.17528	6.82941e-167	8.42788e-169
404636	15.79	33.68	1.09288	2.05568e-72	6.03254e-74
4047	30.75	108.83	1.82342	0	0
4060	2.36	6.15	1.3818	4.33624e-16	5.41262e-17
4069	1.72	0.68	-1.3388	0.000859144	0.00028606
4071	594.69	260.72	-1.18964	0	0
4084	0.77	1.63	1.08194	2.86049e-08	5.8811e-09
4147	2.44	5.02	1.04081	1.39461e-16	1.69385e-17
4151	8.65	27.42	1.66446	1.08422e-47	4.85902e-49
4185	0.81	0.35	-1.21057	8.25685e-05	2.37672e-05
4234	21.39	10.55	-1.01969	3.3125e-23	3.01794e-24
4322	1.08	8.87	3.0379	6.48699e-79	1.7696e-80
4359	0.03	0.5	4.05889	8.34484e-05	2.40402e-05
440	28.5	62.33	1.12896	1.38465e-114	2.50996e-116
441054	0.1	1	3.32193	1.18291e-05	3.0809e-06
441250	1.04	0.45	-1.20859	0.000481927	0.000154259
441282	1.15	0.37	-1.63604	9.08275e-05	2.63108e-05
4487	2.08	1.03	-1.01394	0.000790375	0.000261576
4501	105.12	261.65	1.3156	3.60221e-125	5.95548e-127
4524	1.58	3.54	1.16382	1.90943e-23	1.72273e-24
4582	24.01	137.25	2.5151	0	0
4597	34.84	115.56	1.72983	0	0
4598	19.81	51.35	1.37414	5.79534e-128	9.37602e-130
4601	11.7	33.91	1.5352	2.7302e-166	3.38534e-168
4610	0.6	1.31	1.12653	4.91032e-05	1.37429e-05
4648	0.76	2.34	1.62244	2.68145e-24	2.33376e-25
467	10.63	4.75	-1.16214	9.29074e-20	9.69888e-21
4752	2.27	0.85	-1.41716	1.48131e-07	3.21346e-08
4758	31.54	68.59	1.12082	4.49455e-121	7.61654e-123
4839	52.19	21.12	-1.30516	8.49211e-154	1.13823e-155
4854	0.31	0.79	1.34958	5.81158e-08	1.22916e-08
4856	2.19	4.57	1.06126	5.17872e-10	9.32328e-11
4907	3.53	8.06	1.19111	1.38184e-31	9.36676e-33
4913	44	21.75	-1.01649	1.97269e-33	1.26613e-34
4935	2.79	1.33	-1.06884	6.56138e-05	1.86273e-05
494514	2.09	4.39	1.07072	0.000627062	0.000204158
5027	0.31	0.09	-1.78427	1.67031e-05	4.4174e-06
5033	40.86	147.23	1.84931	0	0
5036	196.42	93.76	-1.0669	0	0
50487	3.91	10.96	1.48701	4.10485e-40	2.18864e-41
5054	9.63	20.53	1.09213	8.02334e-57	3.00354e-58
50615	0.09	0.49	2.44478	3.58051e-06	8.8371e-07
5063	0.1	0	-3.32193	4.82825e-05	1.35046e-05
5066	42.84	88.19	1.04166	3.81087e-249	3.10522e-251
50814	47.55	100.85	1.08469	2.1604e-125	3.559e-127
50937	0.97	2.32	1.25807	3.85366e-20	3.96834e-21
5097	1.01	3.52	1.80122	5.50239e-20	5.69538e-21
5099	1.92	3.96	1.04439	2.27949e-18	2.5546e-19
51005	14.33	6.33	-1.17876	3.40951e-25	2.88286e-26
51018	16.85	7.75	-1.12048	3.71183e-34	2.33414e-35
51042	72.42	28.68	-1.33634	4.35445e-51	1.8075e-52
51073	111.78	43.48	-1.36224	4.10388e-179	4.67672e-181
51129	6.41	13.34	1.05736	2.67581e-19	2.87552e-20
51141	7.84	43.37	2.46777	1.30393e-291	8.4691e-294
51154	58.61	28.32	-1.04933	3.18101e-102	6.63024e-104
51177	5.95	2.89	-1.04182	9.24198e-09	1.82919e-09
51236	18.72	7.85	-1.25382	5.42839e-49	2.37508e-50
5129	10.69	23.21	1.11848	3.34436e-62	1.1394e-63
51303	5.3	2	-1.40599	4.95672e-05	1.38786e-05
51306	3.67	8.29	1.17559	3.76164e-41	1.96122e-42
51450	6.2	1.75	-1.82491	2.64782e-12	4.07116e-13
51478	23.8	61.86	1.37805	4.21637e-109	8.09116e-111
51491	106.15	38	-1.48203	4.68824e-128	7.55722e-130
51540	8.87	3.63	-1.28896	1.11329e-24	9.5645e-26
5155	7.07	14.77	1.06289	1.07767e-38	5.8923e-40
51557	0.45	0.15	-1.58496	8.95571e-05	2.58952e-05
5163	4.68	17.72	1.9208	1.81844e-139	2.7165e-141
51646	18.71	40.47	1.11304	5.16636e-81	1.36358e-82
5165	6.19	17.9	1.53195	1.19462e-136	1.7987e-138
51728	80.81	37.62	-1.10303	1.2576e-54	4.88606e-56
51750	5.91	2.35	-1.3305	1.98717e-33	1.2766e-34
51805	25.99	12.57	-1.04797	1.96134e-25	1.64217e-26
5202	221.89	108.77	-1.02856	4.32156e-105	8.67578e-107
5210	4.49	25.09	2.48233	2.08143e-234	1.76976e-236
5212	0.42	1.85	2.13906	3.4861e-08	7.22702e-09
5224	0.06	0.91	3.92283	0.000914036	0.000305902
5228	0.93	0.19	-2.29123	7.27485e-05	2.07816e-05
5230	770.17	2597.64	1.75395	0	0
5243	0.71	0.28	-1.34239	0.000110224	3.23526e-05
5251	0.37	0.82	1.1481	0.000152759	4.56492e-05
5270	7.9	21.66	1.45511	4.01148e-59	1.44012e-60
5321	12.06	4.19	-1.52521	2.44709e-49	1.05912e-50
5324	0.77	1.65	1.09954	6.58047e-11	1.11475e-11
5327	10.39	21.61	1.0565	1.32017e-52	5.3708e-54
53353	0.03	0.12	2	0.000230134	7.04426e-05
5343	0.22	0	-4.45943	0.000679187	0.000222372
5347	114.15	51.66	-1.14381	2.72317e-229	2.3958e-231
5349	1.5	3.8	1.34104	0.000143275	4.26372e-05
5352	75.24	222.04	1.56125	0	0
53637	3.48	1.58	-1.13916	3.15857e-08	6.52378e-09
53938	13.95	28.76	1.0438	8.00268e-26	6.59172e-27
54102	0.39	0.04	-3.2854	1.4774e-05	3.87844e-06
54206	7.9	21.38	1.43634	1.63282e-81	4.2903e-83
54345	2.88	1.19	-1.27511	5.44267e-06	1.36999e-06
54433	33.39	14.66	-1.18753	3.70543e-33	2.39794e-34
54437	0.07	0.61	3.12338	8.31015e-12	1.31747e-12
54541	202.44	449.96	1.1523	0	0
5460	2.44	1.13	-1.11056	0.000273262	8.45958e-05
54606	57.75	25.84	-1.16021	3.58587e-150	4.99684e-152
54739	0.92	0.38	-1.27563	0.000243157	7.4673e-05
54758	15.82	7.69	-1.04069	1.55872e-23	1.40078e-24
54800	1.89	4.01	1.08522	3.3861e-24	2.96704e-25
54865	51.44	18.57	-1.46992	1.18175e-135	1.79328e-137
54885	1.64	3.28	1	1.47753e-08	2.97058e-09
54976	88.15	40.61	-1.11813	5.08689e-98	1.11734e-99
54997	24.91	10.71	-1.21777	4.23042e-23	3.87922e-24
5507	6.09	23.93	1.97431	7.21356e-121	1.2352e-122
55075	5.32	12.16	1.19265	1.63119e-45	7.65702e-47
55076	42.13	176.07	2.06323	0	0
55139	11.77	29.21	1.31135	1.65908e-77	4.5846e-79
55154	36.12	16	-1.17473	1.69617e-68	5.3381e-70
55199	5.61	2.63	-1.09294	1.38878e-10	2.40182e-11
55210	68.26	25.73	-1.40759	3.57036e-204	3.43628e-206
55224	3.61	1.5	-1.26704	1.91659e-09	3.59756e-10
5526	3.66	11.03	1.59152	1.86828e-47	8.40594e-49
55279	1.92	4.77	1.31288	1.27401e-27	9.89206e-29
55304	1.11	2.4	1.11247	2.16797e-10	3.81212e-11
55509	3.98	1.08	-1.88174	5.88559e-08	1.24516e-08
55559	32.31	13.86	-1.22105	2.23709e-43	1.09371e-44
55586	0.25	0	-4.64386	9.36247e-05	2.7204e-05
55601	0.34	0.84	1.30485	3.69312e-06	9.13466e-07
55621	48.22	21.64	-1.15593	2.74761e-90	6.50562e-92
55646	21.47	9.16	-1.2289	1.23114e-31	8.33798e-33
55650	3.67	7.34	1	1.28426e-13	1.8404e-14
55653	10.59	5.24	-1.01506	1.09472e-10	1.88035e-11
55689	5.31	10.81	1.02558	1.33118e-49	5.7064e-51
55818	8.08	23.45	1.53716	8.56321e-152	1.1781e-153
55893	4.6	12.75	1.47079	3.73492e-80	1.00121e-81
55902	10.6	83.91	2.98478	0	0
56001	5.38	1.97	-1.44941	3.50401e-17	4.16898e-18
56034	0.28	1.05	1.90689	9.05636e-07	2.10848e-07
56062	40.54	13.38	-1.59927	2.88164e-232	2.46716e-234
56475	9.6	3.91	-1.29587	5.2493e-16	6.58022e-17
5652	0.82	3.55	2.11412	4.55424e-15	6.05314e-16
5657	1.73	3.57	1.04515	0.000998099	0.00033545
56603	1.92	0.78	-1.29956	1.13295e-09	2.09318e-10
56704	3.1	1.53	-1.01874	2.74281e-10	4.86016e-11
56901	5.7	80.77	3.82479	0	0
56902	29.41	14.03	-1.06779	1.58066e-46	7.26118e-48
56924	0.88	0.33	-1.41504	0.000161325	4.83804e-05
56978	0.13	0.61	2.2303	2.57236e-05	6.93062e-06
57010	0.66	0.21	-1.65208	8.95754e-05	2.58952e-05
571	4.92	10	1.02327	6.51302e-43	3.24574e-44
57101	19.1	3.08	-2.63257	2.32872e-192	2.39252e-194
57143	7.14	3.42	-1.06193	1.54838e-12	2.34232e-13
57159	0.41	1.37	1.74048	3.10611e-05	8.44752e-06
57167	2.25	0.75	-1.58496	1.20031e-16	1.45503e-17
57178	8.17	16.85	1.04434	1.09878e-88	2.64704e-90
57209	1.82	4.31	1.24375	1.87267e-12	2.84948e-13
57221	1.08	2.18	1.0133	1.70246e-24	1.47468e-25
57326	12.93	28.59	1.14479	4.17986e-75	1.18959e-76
57393	0.55	2.75	2.32193	1.74691e-10	3.04698e-11
57412	0.83	0.22	-1.91561	0.000106133	3.10766e-05
5742	1.57	4.31	1.45692	3.24814e-29	2.39736e-30
57530	1.78	0.15	-3.56884	8.69421e-35	5.37998e-36
57537	0.23	0.6	1.38333	3.49065e-05	9.57372e-06
57539	2.73	1.05	-1.37851	6.82811e-23	6.29754e-24
57561	4.82	19.92	2.04711	5.22791e-172	6.23546e-174
57571	0.14	0	-3.80735	2.49261e-05	6.70398e-06
57573	0.53	0.14	-1.92057	2.83813e-07	6.3077e-08
576	3.9	1.61	-1.27641	6.67207e-18	7.6349e-19
57647	22.92	11.02	-1.05648	6.26677e-82	1.62812e-83
57664	1.18	0.3	-1.97575	1.79246e-07	3.91916e-08
5768	38.22	124.03	1.69829	0	0
57683	0.46	1.06	1.20436	3.77557e-09	7.24974e-10
5794	0.7	1.43	1.03059	0.000394477	0.0001248
5798	0.11	1.13	3.36075	2.03752e-14	2.81158e-15
5801	0.54	2.77	2.35885	9.84823e-19	1.08798e-19
5822	9.79	3.76	-1.38058	6.56745e-39	3.56758e-40
58476	4.89	13.15	1.42716	8.26871e-67	2.64622e-68
58528	0.85	2.6	1.61298	3.15793e-19	3.40108e-20
5865	0.53	0.24	-1.14296	4.48598e-06	1.1215e-06
5866	8.8	3.68	-1.2578	9.66949e-21	9.70032e-22
5876	77.15	34.96	-1.14196	1.10059e-102	2.26798e-104
59271	13.27	6.5	-1.02966	2.4434e-19	2.6171e-20
593	22.6	48.32	1.0963	1.12353e-70	3.40322e-72
595	41.75	17.5	-1.25442	1.17385e-183	1.29612e-185
6018	3.5	7.98	1.18903	4.31417e-47	1.95381e-48
6038	2.17	8.78	2.01653	2.38544e-37	1.36202e-38
6095	0.02	0.31	3.9542	2.2356e-15	2.91198e-16
6096	0.01	0.23	4.52356	0.000506575	0.000162597
6183	91.5	43.86	-1.06087	3.4987e-71	1.04944e-72
629	3.05	8.58	1.49217	1.37855e-30	9.69448e-32
6296	0.41	0.04	-3.35755	6.44838e-05	1.82912e-05
6307	38.49	175.29	2.18719	0	0
6309	6.63	19.82	1.57988	9.34439e-200	9.21418e-202
6319	130.54	409.14	1.6481	0	0
6324	3.62	1.7	-1.09045	1.07902e-05	2.79758e-06
6335	0.15	0.44	1.55254	0.000999771	0.00033613
6352	2.16	0.9	-1.26303	0.000731347	0.000240486
63976	0.12	1.34	3.48113	1.06057e-30	7.40194e-32
64005	1.2	3.18	1.40599	1.54777e-13	2.22442e-14
64097	1.52	3.2	1.074	1.12713e-12	1.69575e-13
64098	1.7	0.78	-1.12399	6.26705e-07	1.4391e-07
641371	4.73	13.32	1.49368	8.3059e-29	6.1794e-30
6415	92.27	43.49	-1.08518	4.078e-65	1.33638e-66
641649	2.76	8.91	1.69076	2.92942e-11	4.857e-12
642273	0.77	1.61	1.06413	0.000573308	0.000185472
642475	6.52	3.18	-1.03585	1.1873e-16	1.43855e-17
642799	1.24	3.02	1.28421	0.000154646	4.62678e-05
643680	17.6	8.3	-1.08439	5.72677e-17	6.87104e-18
643699	0.13	0	-3.70044	0.000351226	0.000110391
6446	131.76	61.74	-1.09364	1.14151e-259	8.6948e-262
645073	2.83	0	-8.14466	1.50269e-08	3.02472e-09
645426	0	0.79	6.30378	8.57047e-06	2.1998e-06
64699	23.98	52.04	1.11779	5.01507e-93	1.1519e-94
647042	0.28	0	-4.80735	2.25902e-07	4.98062e-08
64772	4.61	1.99	-1.212	2.61223e-18	2.9383e-19
64794	12.9	6.01	-1.10193	3.06688e-39	1.65694e-40
64840	9.95	29.57	1.57137	1.01074e-76	2.8348e-78
64850	6.19	2.72	-1.18633	3.96442e-13	5.80758e-14
64866	2.73	8.04	1.55829	1.06044e-62	3.56904e-64
648791	1.49	4.6	1.62632	1.10556e-12	1.66134e-13
6505	2.22	4.7	1.0821	9.26107e-14	1.31785e-14
6507	9.57	3.96	-1.27302	6.29976e-46	2.93488e-47
65083	12.41	4.22	-1.55619	6.28813e-87	1.53342e-88
6513	51.29	144.32	1.49252	0	0
6515	22.69	77.8	1.77771	0	0
6518	1.21	3.61	1.57699	2.08898e-14	2.88382e-15
65263	7.72	3.32	-1.21742	6.86527e-21	6.85878e-22
6528	0.89	0.38	-1.22781	0.000368251	0.000116024
654346	0.68	2.87	2.07744	1.34622e-10	2.32584e-11
6616	2.29	1.12	-1.03185	0.000126809	3.75276e-05
6627	142.69	60.74	-1.23217	1.19911e-152	1.64262e-154
664	67.14	458.15	2.77058	0	0
665	24.18	96.54	1.99731	0	0
6676	6.2	52.99	3.09538	3.44049e-187	3.71758e-189
6690	0.44	4.29	3.2854	1.57937e-09	2.9478e-10
6693	0.52	0.18	-1.53051	4.75718e-06	1.19126e-06
6695	1.12	2.32	1.05063	1.5522e-09	2.89434e-10
6713	37.96	110.8	1.54541	0	0
6723	220.19	95.3	-1.2082	3.77452e-265	2.80816e-267
6781	0.57	2.71	2.24926	2.31744e-25	1.94717e-26
6794	1.16	0.45	-1.36613	0.000265113	8.19476e-05
694	9.19	20.82	1.17983	5.97764e-91	1.40476e-92
7010	0.1	0.4	2	0.000268591	8.30704e-05
7037	218.76	439.53	1.00661	0	0
7042	0.24	0.66	1.45943	8.0438e-06	2.06272e-06
705	29.43	13.96	-1.07599	2.88857e-47	1.30306e-48
708	300.52	138.95	-1.1129	2.22164e-288	1.48232e-290
7087	1.21	0.53	-1.19094	6.80199e-05	1.93344e-05
7108	10.6	42.3	1.99659	1.73265e-134	2.64972e-136
7139	1.14	0.09	-3.66297	1.80204e-05	4.78174e-06
716	4.37	10.34	1.24253	3.18254e-30	2.26626e-31
7162	13.42	29.73	1.14753	1.69338e-77	4.6894e-79
720	0	0.17	4.08746	3.18061e-05	8.67456e-06
7226	8.98	4.19	-1.09977	5.95333e-16	7.4733e-17
7264	65.5	30.58	-1.09891	5.26982e-73	1.53091e-74
728047	0.06	0.2	1.73697	0.000941385	0.000315722
729533	4.96	1.89	-1.39195	1.41931e-15	1.82274e-16
7378	30.02	13.23	-1.18211	2.14366e-37	1.21764e-38
7407	87.23	31.05	-1.49023	0	0
7422	21.68	54.51	1.33016	9.16011e-207	8.65386e-209
7436	1.62	8.88	2.45457	7.12699e-121	1.21196e-122
7466	7.91	18.52	1.22733	1.0492e-66	3.36392e-68
7504	4.77	2.37	-1.0091	1.79902e-18	2.00552e-19
7538	7.56	2.82	-1.42269	4.7711e-17	5.7047e-18
754	81.2	207.53	1.35377	0	0
7620	1.53	0.42	-1.86507	4.60334e-08	9.64646e-09
768	22.79	276.33	3.59992	0	0
7846	29.93	97.29	1.7007	5.02742e-297	3.20596e-299
7851	0.06	0.84	3.80735	3.5131e-08	7.28716e-09
790	19.7	9.38	-1.07054	1.09448e-111	2.0486e-113
79050	34.58	11.64	-1.57085	3.72424e-84	9.27982e-86
79077	126.61	48.52	-1.38374	3.84548e-168	4.63202e-170
79080	95.85	32.96	-1.54006	1.32864e-267	9.57096e-270
79081	7.09	14.42	1.02421	5.60399e-15	7.47816e-16
79084	39.39	17.82	-1.14433	6.89578e-88	1.66531e-89
79098	0.16	0.94	2.55459	1.9285e-14	2.65658e-15
79444	1.73	3.85	1.15409	1.97114e-05	5.25142e-06
79465	1.9	0.67	-1.50377	5.92864e-09	1.1538e-09
79585	6.99	2.89	-1.27422	7.74708e-27	6.16162e-28
79603	4.17	1.38	-1.59538	1.50196e-11	2.42818e-12
79605	0.37	0.08	-2.20945	0.000843984	0.000280514
79644	4.73	10.59	1.16279	1.08e-21	1.04582e-22
7965	46.44	21.46	-1.11372	4.15988e-45	1.96007e-46
79651	8.08	2.7	-1.5814	3.92365e-42	1.99241e-43
79660	1.91	4.19	1.13338	6.01291e-21	5.98948e-22
79663	2.79	1.29	-1.11289	7.38715e-06	1.88735e-06
79693	19.11	9.37	-1.02821	6.0378e-27	4.78432e-28
79711	47.8	22.88	-1.06292	6.35356e-135	9.6789e-137
79729	1.89	4.37	1.20925	5.90951e-15	7.9033e-16
79739	1.05	2.32	1.14374	1.36343e-11	2.19456e-12
79751	26.1	12.68	-1.0415	2.77689e-54	1.09364e-55
79763	66.6	31.16	-1.09583	3.11068e-54	1.22877e-55
79814	10.76	4.87	-1.14368	1.61881e-30	1.14318e-31
79845	1.82	5.46	1.58496	1.87823e-15	2.43318e-16
79873	2.78	5.58	1.00518	7.59979e-07	1.7577e-07
79901	2.88	6.1	1.08274	1.67772e-22	1.56716e-23
79917	0.85	2.07	1.2841	0.000628634	0.000204744
79922	8.23	4.08	-1.01232	7.4536e-12	1.17684e-12
79924	0.55	1.27	1.20732	1.0301e-05	2.66648e-06
79930	0.31	1.03	1.7323	5.20283e-05	1.46199e-05
79987	2.02	4.16	1.04223	9.37115e-40	5.01868e-41
80119	3.89	1.58	-1.29985	1.39445e-11	2.24696e-12
80149	6.21	2.74	-1.18042	1.94543e-16	2.38928e-17
80339	2.76	5.58	1.0156	3.6699e-12	5.67734e-13
8038	0.3	0.92	1.61667	1.66827e-11	2.70394e-12
80727	49.62	113.45	1.19306	0	0
80736	0.33	0.02	-4.04439	0.000747837	0.000246394
80856	3.44	9.02	1.39072	2.4087e-83	6.07296e-85
81569	2	0.92	-1.12029	0.000419536	0.000133149
81855	25.72	55.17	1.10099	1.53349e-142	2.22744e-144
81890	28.28	12.26	-1.20582	1.27829e-36	7.4119e-38
8209	1.53	8.93	2.54513	4.32094e-43	2.14312e-44
8284	1.56	0.78	-1	1.18036e-21	1.14649e-22
83259	0.35	0.09	-1.95936	0.000477108	0.000152632
8334	15.37	7.14	-1.10612	1.35088e-07	2.91696e-08
83445	0.7	0.16	-2.12928	7.27635e-05	2.07816e-05
83546	0.86	4.47	2.37787	1.22982e-12	1.85606e-13
83604	0.49	1.66	1.76033	4.51e-12	7.00892e-13
83694	1.05	0.26	-2.01381	1.39929e-06	3.31068e-07
83719	9.13	21.9	1.26224	1.594e-19	1.68191e-20
83729	1.46	4.81	1.72007	5.05018e-20	5.21538e-21
83743	42.7	18.06	-1.24144	4.94834e-105	9.9633e-107
83857	2.86	5.78	1.01505	5.4368e-38	3.03364e-39
83858	48.48	16.3	-1.57252	6.65249e-162	8.56308e-164
83875	1.38	0.37	-1.89907	5.45659e-08	1.15118e-08
83876	0.46	0.13	-1.82312	9.0846e-05	2.63108e-05
83879	15.1	6.39	-1.24066	1.62581e-40	8.59176e-42
8398	1.04	2.56	1.29956	7.71225e-10	1.41076e-10
84033	0.7	1.48	1.08017	6.78871e-27	5.38736e-28
84058	31.74	65.78	1.05135	6.06824e-59	2.18924e-60
8406	1.95	4.51	1.20965	7.84579e-08	1.66959e-08
8408	30.91	65.19	1.07658	2.00828e-267	1.45854e-269
84189	0.2	0.75	1.90689	9.05865e-07	2.10848e-07
842	24.08	10.94	-1.13822	5.35765e-43	2.66364e-44
84221	12.8	6.25	-1.03422	1.33018e-11	2.13868e-12
84264	17.03	6.61	-1.36536	1.47727e-28	1.10952e-29
84306	18.6	8.85	-1.07155	1.03139e-17	1.19546e-18
84440	0.29	0.07	-2.05063	2.37482e-06	5.73652e-07
84553	0.8	0.32	-1.32193	0.000224152	6.85322e-05
84667	31.23	15.08	-1.0503	7.73631e-40	4.13858e-41
84727	10.72	5.19	-1.0465	6.60685e-12	1.03885e-12
84769	41.29	19.61	-1.0742	1.90728e-44	9.2008e-46
84816	11.16	5.5	-1.02083	5.42095e-13	8.01172e-14
84842	35.1	12.91	-1.44298	1.38456e-79	3.74426e-81
84858	5.12	11.39	1.15355	1.48015e-34	9.21164e-36
84879	1.98	0.52	-1.92892	2.22875e-08	4.54278e-09
84915	1.32	0.61	-1.11366	0.000654589	0.000213816
84930	11.33	22.67	1.00064	7.53448e-60	2.66038e-61
84941	1.67	0.8	-1.06178	0.000514691	0.000165536
8497	0.79	7.43	3.23344	1.71295e-138	2.56902e-140
8506	1.52	4.42	1.53998	1.218e-34	7.55138e-36
85236	71.37	31.48	-1.18088	7.89791e-56	3.00322e-57
8553	36.73	116.88	1.67	0	0
857	73.86	148.67	1.00925	4.44279e-275	3.14794e-277
8607	68.15	27.65	-1.30143	1.46824e-129	2.31472e-131
8614	7.42	20.95	1.49746	2.47084e-150	3.42848e-152
8623	18.94	7.73	-1.2929	3.41331e-41	1.7776e-42
8638	0.94	6.29	2.74233	3.32226e-35	2.01658e-36
8645	3.55	1.57	-1.17705	1.39848e-11	2.25428e-12
8710	0.19	1.69	3.15295	9.65901e-12	1.54045e-12
8793	5.54	11.61	1.06741	2.86434e-33	1.84856e-34
8884	16.35	7.78	-1.07145	4.39597e-37	2.52296e-38
8908	3.34	1.5	-1.15489	1.08561e-09	2.0025e-10
8912	0.13	0.5	1.94342	8.53905e-08	1.82065e-08
8971	158.06	74.36	-1.08787	4.1469e-193	4.21154e-195
8974	20.61	96.83	2.23211	0	0
8987	3.38	8.18	1.27508	6.8331e-26	5.60818e-27
901	6.69	29.95	2.16248	3.41045e-167	4.18856e-169
90338	1.99	4.33	1.1216	5.70748e-19	6.24466e-20
9047	31.86	14.21	-1.16484	2.30508e-44	1.11334e-45
9052	25.09	54.06	1.10745	1.40447e-128	2.23076e-130
9063	7.86	17.11	1.12224	2.26023e-50	9.50214e-52
90673	0.95	2.21	1.21805	1.3434e-10	2.31938e-11
9099	10.51	5.05	-1.05741	2.47327e-23	2.2402e-24
91107	31.09	13.8	-1.17178	7.35616e-57	2.74944e-58
91156	1.65	0.8	-1.04439	3.84728e-15	5.09078e-16
9118	0.83	1.76	1.08439	1.62479e-05	4.29318e-06
9132	0.73	0.28	-1.38247	0.000329186	0.000103152
9136	38.37	10.22	-1.90858	8.06528e-114	1.47629e-115
91461	3.63	1.47	-1.30415	1.02334e-10	1.7529e-11
91523	1.65	3.8	1.20353	4.86461e-08	1.02083e-08
91608	2.33	1.07	-1.12272	2.2771e-07	5.02318e-08
9177	0.36	0.04	-3.16993	2.62435e-05	7.08308e-06
91807	3.09	1.32	-1.22707	3.62689e-23	3.31294e-24
91828	1.22	0.58	-1.07276	0.000443676	0.000141308
9187	0.37	0.82	1.1481	7.46477e-05	2.13682e-05
92104	0.32	0.95	1.56986	3.29066e-07	7.36008e-08
9221	77.96	36.73	-1.08578	2.46575e-249	1.99462e-251
92255	1.61	5.26	1.708	1.87111e-61	6.44106e-63
9241	2.72	5.79	1.08996	1.23241e-09	2.28494e-10
9245	1.8	3.8	1.078	1.19262e-07	2.56678e-08
92558	0.31	0.85	1.45519	9.62185e-05	2.79804e-05
92565	0.38	1.28	1.75207	0.00076338	0.000251966
9277	38.92	15.11	-1.36501	3.01629e-107	5.85946e-109
92815	11.51	5.6	-1.03939	7.0939e-05	2.02312e-05
92856	36.64	18.25	-1.00552	1.07562e-81	2.80084e-83
93099	80.18	38.23	-1.06854	2.61233e-60	9.17772e-62
93100	44.48	21.63	-1.04012	2.30877e-59	8.2612e-61
93129	2.86	13.58	2.2474	2.14309e-69	6.64338e-71
93436	36.61	16.68	-1.13412	1.33184e-77	3.67248e-79
9468	0.16	0.49	1.61471	4.28658e-05	1.18984e-05
9472	0.15	0.33	1.1375	0.000462904	0.000147732
9510	15.72	5.55	-1.50204	5.18023e-99	1.12561e-100
9514	0.43	1.91	2.15116	2.39614e-07	5.29708e-08
9521	103.68	51.13	-1.0199	6.68278e-80	1.80328e-81
9590	5.49	2.68	-1.03457	1.32032e-34	8.20912e-36
9592	113.47	40.54	-1.48489	0	0
9672	5.74	11.66	1.02245	2.92635e-43	1.43415e-44
9750	0.29	0.07	-2.05063	0.000815032	0.000270362
9754	1.93	0.88	-1.13303	6.21487e-09	1.21391e-09
9774	21.83	44.54	1.02879	1.17879e-183	1.30853e-185
9781	0.56	1.16	1.05063	4.25158e-06	1.05838e-06
9806	0.26	0.6	1.20645	0.000742931	0.00024469
9856	0.52	1.61	1.63048	4.73764e-08	9.93628e-09
9904	9.59	4.35	-1.14052	1.81332e-36	1.0557e-37
991	134.16	52.47	-1.35439	1.79136e-258	1.38562e-260
9976	6.54	21.18	1.69534	3.19084e-69	9.92898e-71
9982	5.79	19.24	1.73247	3.71947e-43	1.83382e-44

## Sheet: Table S1_2
Table S1_2: The expression of DEGs in treat_2-vs-control_2 group
Gene ID	control_2 FPKM	treat_2 FPKM	log2(treat_2/control_2)	FDR(control_2-vs-treat_2)	Pvalue(control_2-vs-treat_2)
100128327	35.42	15.99	-1.14739	1.08619e-34	6.8866e-36
100134938	5.42	2.22	-1.28773	1.42606e-08	2.85346e-09
100271849	1.91	0.51	-1.905	5.34217e-06	1.34128e-06
100287036	0.15	0.98	2.70782	0.00093913	0.000314794
100287896	0.79	2.17	1.45777	8.21291e-07	1.90589e-07
100288142	1.25	0.54	-1.2109	2.69302e-23	2.44618e-24
100288332	2.38	6.18	1.37665	1.71553e-08	3.45388e-09
100288695	0.36	1.37	1.92811	0.000960029	0.000322308
100302652	1.26	0	-6.97728	3.69043e-14	5.0728e-15
100526737	2.48	0	-7.9542	3.07845e-16	3.77308e-17
100529215	0	0.34	5.08746	1.63921e-05	4.35496e-06
100533105	0.36	0	-5.16993	3.91099e-09	7.49182e-10
100534012	0.61	0	-5.93074	8.71561e-07	2.0287e-07
100652901	5.84	1.47	-1.99015	3.54974e-20	3.66948e-21
100653049	0	0.59	5.88264	8.53711e-06	2.1927e-06
100996721	1.88	3.92	1.06012	1.15068e-07	2.47246e-08
100996724	0.28	0.56	1	0.000138226	4.12554e-05
10103	2.77	6.94	1.32505	7.38475e-13	1.08682e-13
101060321	0.17	0	-4.08746	0.000682438	0.000222846
101060389	0.37	2.12	2.51847	1.31173e-10	2.25404e-11
10112	41.24	19.23	-1.10069	9.2745e-118	1.62701e-119
10133	15.7	32.27	1.03943	6.14811e-83	1.59249e-84
10139	16.63	7.94	-1.06658	1.29045e-20	1.30587e-21
10148	5.23	14.49	1.47017	4.5455e-22	4.3697e-23
10166	12.9	5.77	-1.16073	2.4794e-47	1.17351e-48
101926982	7.4	2.28	-1.69849	0.000332148	0.000104179
101927562	0	0.61	5.93074	1.63958e-05	4.35496e-06
101928422	0.73	4.17	2.51408	2.08116e-28	1.5878e-29
101928841	0.8	1.7	1.08746	1.08183e-12	1.61252e-13
101929839	1.54	0.41	-1.90923	2.85211e-07	6.35836e-08
101929950	3.27	1.13	-1.53297	0.000103067	3.01672e-05
10244	36.18	15.48	-1.22479	1.69493e-45	8.3215e-47
10252	0.73	2.33	1.67436	5.59258e-13	8.178e-14
1026	47.91	111.13	1.21385	3.0929e-228	2.6947e-230
102724151	0.35	0	-5.12928	0.000681824	0.000222846
102724159	10.59	3.44	-1.62222	8.96241e-53	3.78292e-54
102724560	4.73	12.79	1.4351	4.20207e-40	2.3228e-41
102724594	11.03	2.51	-2.13567	1.02748e-23	9.1818e-25
102725035	0.34	0	-5.08746	1.27378e-05	3.33836e-06
1030	10.26	23.74	1.21029	8.63224e-89	2.06316e-90
10300	16.96	6.96	-1.28498	2.63532e-48	1.22248e-49
10318	29.77	62.51	1.07023	4.28734e-142	6.30974e-144
1032	5.5	11.61	1.07786	4.12097e-11	6.82178e-12
10329	7.85	3.03	-1.37337	6.00876e-19	6.55102e-20
103344718	195.28	587.17	1.58823	0	0
10360	73.97	34.72	-1.09117	4.85199e-53	2.03654e-54
10365	1.79	0.15	-3.57693	1.40395e-19	1.4885e-20
10382	3.1	1.02	-1.6037	3.9102e-12	6.05624e-13
10397	93.96	395.28	2.07276	0	0
105	3.48	1.62	-1.10309	6.37874e-25	5.45236e-26
10501	6.66	2.87	-1.21447	3.32665e-25	2.80436e-26
10514	28.15	8.36	-1.75156	5.78773e-215	5.45144e-217
10528	91.97	39.26	-1.2281	8.65838e-185	9.8883e-187
105369201	1.24	2.8	1.17509	1.27656e-06	3.02326e-07
105371191	0.81	0.1	-3.01792	3.61315e-07	8.12304e-08
105371921	1.15	4.45	1.95217	1.40034e-08	2.79952e-09
105376678	1.6	3.57	1.15785	8.06041e-05	2.3227e-05
105376906	1.38	0.39	-1.82312	0.000756435	0.000249102
105379575	0.09	0.74	3.03953	2.93127e-11	4.81442e-12
10628	13.78	43.14	1.64645	5.8119e-191	6.32956e-193
10682	225.18	625.89	1.47483	0	0
107303344	1.46	0.42	-1.79751	4.82192e-10	8.63784e-11
10785	24.6	12.3	-1	2.23547e-31	1.55813e-32
107984153	0	0.25	4.64386	0.000423133	0.000134585
107984155	1.08	0.29	-1.89691	0.000178929	5.41516e-05
107986353	0.4	0	-5.32193	5.85793e-08	1.23283e-08
107986596	0.13	0.92	2.82312	2.79672e-08	5.72778e-09
107986724	1.85	0.59	-1.64874	6.1221e-07	1.40736e-07
107986873	3.83	10.53	1.45909	5.6343e-07	1.2929e-07
107986877	5.3	2.51	-1.0783	9.45096e-05	2.75456e-05
107987034	12.99	3.46	-1.90856	9.37126e-12	1.48952e-12
107987394	0.37	0	-5.20945	0.000682192	0.000222846
107987477	0.84	0	-6.39232	2.88662e-13	4.14462e-14
10799	16.63	6.16	-1.43279	4.63104e-27	3.69404e-28
10811	0.96	2.73	1.50779	1.36787e-06	3.24676e-07
10825	1.66	0.74	-1.16559	5.69577e-05	1.60978e-05
10849	9.26	3.29	-1.49292	3.12876e-41	1.6853e-42
10865	2.32	5.13	1.14483	2.67193e-10	4.68574e-11
10882	27.73	126.83	2.19338	0	0
109	17.85	8.45	-1.0789	5.32655e-68	1.74029e-69
10969	133.14	49.21	-1.43592	8.60666e-228	7.54926e-230
10991	1.88	0.55	-1.77323	9.55358e-09	1.88462e-09
10999	27.1	11.93	-1.1837	8.51123e-72	2.63048e-73
11005	4.39	1.2	-1.87119	5.29035e-32	3.61888e-33
11045	0.29	4.2	3.85626	1.0586e-21	1.02638e-22
11077	2.42	5.39	1.15528	1.51973e-08	3.04716e-09
11161	43.96	135.9	1.62828	0	0
11182	7.79	15.81	1.02114	3.31358e-28	2.54756e-29
11185	1.15	0.36	-1.67557	2.04007e-05	5.47278e-06
11238	7.15	20.44	1.51538	5.92401e-100	1.24848e-101
112399	6.02	24.72	2.03784	3.21177e-139	4.82134e-141
112464	49.94	137.89	1.46525	1.54204e-179	1.80647e-181
11247	20.68	80.4	1.95896	3.52006e-268	2.56954e-270
112812	37.38	18.6	-1.00696	6.55484e-23	6.06594e-24
11330	0.59	0.18	-1.71272	0.000369955	0.000116821
113622	2.02	4.59	1.18414	9.94292e-09	1.96377e-09
113655	31.65	12.97	-1.28703	6.01929e-53	2.53358e-54
113791	0.42	1.29	1.61891	2.08919e-05	5.60946e-06
114299	0.58	0.28	-1.05063	4.44806e-05	1.24065e-05
114770	0.25	0	-4.64386	0.000681946	0.000222846
114789	9.18	4.34	-1.0808	1.45559e-24	1.26305e-25
114907	0.13	0.63	2.27684	7.45381e-11	1.25583e-11
115123	0.5	1.09	1.12433	8.89447e-06	2.2892e-06
115330	0.49	2.74	2.48332	3.70322e-13	5.3498e-14
115701	10.75	4.7	-1.1936	2.5684e-60	9.60108e-62
117195	6.48	3.09	-1.06839	2.68241e-09	5.07048e-10
117247	2.87	1.22	-1.23417	1.81117e-10	3.14426e-11
1181	2.89	1.41	-1.03537	7.10308e-10	1.28622e-10
118980	2.74	1.35	-1.02122	3.15234e-05	8.60506e-06
119395	0.6	2.49	2.05311	2.22016e-09	4.1771e-10
120071	2.41	0.37	-2.70344	6.91964e-18	7.92294e-19
121053	22.47	10.94	-1.03839	8.86037e-11	1.50481e-11
122622	4.75	13.77	1.53553	6.46377e-31	4.55474e-32
123041	0.2	0.05	-2	0.000283052	8.79466e-05
123096	11.48	5.66	-1.02025	1.33647e-22	1.25331e-23
124936	3.69	8.87	1.26531	5.38083e-16	6.6805e-17
124976	0.07	0.34	2.28011	0.000697304	0.000228152
126006	0.07	0.8	3.51457	0.000757247	0.000249414
128611	9.33	3.05	-1.61307	9.25276e-143	1.33995e-144
129293	26.42	13.15	-1.00657	4.73882e-46	2.30148e-47
129303	4.57	1.98	-1.20669	5.4949e-07	1.25865e-07
129563	4.77	2.32	-1.03986	2.36607e-12	3.61032e-13
130340	5.46	2.55	-1.0984	8.28506e-18	9.5156e-19
133	17.67	91.7	2.37562	0	0
133522	1	0.23	-2.12029	6.29591e-24	5.58912e-25
133584	0.3	0.02	-3.90689	0.000750869	0.000247004
134	2.6	0.56	-2.21501	1.36284e-17	1.5813e-18
134429	12.36	34.8	1.49341	7.25653e-200	7.43296e-202
134637	1.87	0.64	-1.54689	1.17799e-07	2.53462e-08
134728	3.93	1.52	-1.37046	0.000139998	4.18254e-05
136	2.53	5.99	1.24342	7.81504e-13	1.15107e-13
1365	1.57	0.42	-1.9023	0.000106457	3.12282e-05
137075	1.35	0.45	-1.58496	0.000117855	3.48354e-05
1374	34.21	14.89	-1.20007	2.18177e-169	2.73572e-171
138429	0.78	1.98	1.34395	9.35209e-05	2.72134e-05
140686	0.33	7.77	4.55738	2.34774e-34	1.50232e-35
140767	0.37	1.46	1.98037	5.85468e-08	1.23146e-08
1435	2.53	1.17	-1.11263	5.50458e-09	1.06709e-09
145501	0.06	0.54	3.16993	3.76065e-06	9.32248e-07
145781	0.43	1.27	1.56242	2.45616e-10	4.30012e-11
145957	5.7	19.35	1.7633	5.84047e-64	2.06292e-65
1466	41.19	89.16	1.1141	1.53762e-68	4.9694e-70
147040	4.22	14.13	1.74345	2.69461e-72	8.21692e-74
147463	0.7	0.28	-1.32193	0.000434996	0.00013864
1479	48.48	17.89	-1.43824	3.00491e-50	1.34086e-51
1490	86.51	11.95	-2.85586	0	0
149345	9.32	18.85	1.01616	6.96929e-23	6.46178e-24
150221	0	0.16	4	1.63994e-05	4.35496e-06
1503	83.09	40.58	-1.03391	3.0499e-181	3.537e-183
151176	0.38	1.19	1.64689	5.0865e-06	1.2744e-06
151963	1.22	0.57	-1.09785	0.000284614	8.84988e-05
152110	1.02	2.37	1.21632	1.00004e-08	1.97571e-09
152579	5.95	2.57	-1.21112	5.18056e-20	5.4041e-21
153768	5.49	14.66	1.41701	1.20967e-15	1.5282e-16
1543	1.93	5.7	1.56236	2.07085e-22	1.9615e-23
1545	0.51	1.43	1.48745	1.5738e-10	2.72106e-11
154743	2.2	5.37	1.28742	2.88968e-23	2.63332e-24
157285	3.28	1.62	-1.0177	1.67543e-12	2.52888e-13
158787	0.83	2.26	1.44514	1.67118e-05	4.4448e-06
158866	0.18	0	-4.16993	0.000682315	0.000222846
159371	3.98	1.66	-1.26159	4.48529e-12	6.98392e-13
1595	67.6	160.06	1.24352	0	0
160419	2.38	0.67	-1.82873	6.60054e-17	7.84122e-18
161424	15.11	6.75	-1.16254	1.20109e-72	3.6343e-74
162968	0.31	0.79	1.34958	0.000556821	0.000179434
162979	3.67	1.66	-1.1446	6.12888e-06	1.5471e-06
1634	0.52	2.12	2.02748	5.48494e-10	9.8417e-11
163782	0.45	0.09	-2.32193	2.53411e-05	6.8518e-06
1662	14.3	5.43	-1.39699	1.35412e-56	5.35684e-58
166979	0.54	0	-5.75489	6.54487e-06	1.6575e-06
167691	0.68	1.49	1.13171	9.65807e-07	2.2566e-07
169436	0.13	0.88	2.75899	8.19089e-08	1.74503e-08
170384	6.24	18.28	1.55065	1.40852e-51	6.08614e-53
170393	2.62	6.33	1.27264	1.5251e-05	4.03384e-06
170689	1.02	0.41	-1.31487	6.51493e-06	1.64954e-06
1717	79.45	206.15	1.37558	0	0
1745	1.53	0.67	-1.1913	0.000193024	5.8656e-05
175	3.76	8.11	1.10897	5.83372e-15	7.6961e-16
1755	0.18	1.28	2.83007	3.47194e-23	3.1721e-24
1757	0.15	0.86	2.51937	4.03813e-08	8.37722e-09
1789	3.16	1.53	-1.04639	2.83021e-10	4.97332e-11
1802	21.25	9.05	-1.23147	8.34445e-51	3.67928e-52
1820	2.13	5.88	1.46496	9.37936e-28	7.33254e-29
1831	37.89	96.14	1.34332	8.27523e-216	7.7457e-218
1836	6.27	2.54	-1.30364	6.44791e-54	2.66844e-55
1839	1.83	0.88	-1.05627	0.000308388	9.62908e-05
1844	12.79	1.98	-2.69144	6.33891e-63	2.27256e-64
1893	6.02	14.78	1.29581	1.84711e-34	1.17979e-35
1903	3.67	1.8	-1.02778	1.18102e-12	1.76385e-13
1910	2.63	1.26	-1.06164	1.21072e-09	2.228e-10
1944	12.34	26.58	1.107	1.67809e-39	9.36498e-41
1953	2.41	9.56	1.98798	5.78163e-134	9.01944e-136
1958	122.02	2.62	-5.54141	0	0
1960	0.32	0	-5	5.85629e-08	1.23283e-08
1962	1.14	0.49	-1.21818	1.8021e-05	4.81212e-06
196483	13.39	5.46	-1.29418	5.1036e-34	3.29284e-35
197257	1.05	2.11	1.00685	0.000557767	0.000179804
1981	130.56	59.2	-1.14104	0	0
1991	0.13	0.95	2.86942	7.94237e-05	2.28588e-05
199745	1.8	3.68	1.03171	2.54999e-05	6.89626e-06
199800	1.24	0.37	-1.74474	4.38465e-05	1.22193e-05
199953	11.66	4.99	-1.22446	9.12359e-45	4.59214e-46
200315	0.96	0.15	-2.67807	8.1419e-05	2.34714e-05
201164	2.59	1.16	-1.15883	4.27667e-07	9.69532e-08
201232	2.24	6.59	1.55678	5.77828e-17	6.8542e-18
2020	1.46	0.61	-1.25909	6.55884e-06	1.66181e-06
2022	38.5	19.18	-1.00526	3.94428e-85	1.00772e-86
2026	46.72	128.49	1.45954	0	0
203523	0.57	1.39	1.28605	7.96927e-05	2.29456e-05
2042	0.26	1.09	2.06774	1.00216e-16	1.20056e-17
205	13.49	33.18	1.29842	7.66483e-243	6.18168e-245
2069	14.89	4.48	-1.73277	1.83321e-113	3.3131e-115
2161	7.83	3.49	-1.16579	6.02538e-14	8.38524e-15
2170	18.72	49.7	1.40867	4.2672e-75	1.25099e-76
2171	87.09	34.85	-1.32135	1.95991e-69	6.28806e-71
218	1.22	2.68	1.13535	0.00014568	4.35916e-05
2180	5.06	18.35	1.85857	1.96928e-123	3.31556e-125
2184	6.15	2.83	-1.11978	3.5136e-10	6.24038e-11
2185	4.09	1.87	-1.12906	2.83712e-15	3.66268e-16
220213	5.67	11.88	1.06711	1.14871e-29	8.43932e-31
220992	1.14	3.08	1.4339	7.10342e-08	1.50666e-08
221301	0.74	0.21	-1.81714	8.37599e-06	2.14984e-06
221393	0.07	0.44	2.65208	7.94075e-05	2.28588e-05
221416	11.2	67.16	2.5841	0	0
221656	10.85	3.84	-1.49852	4.81724e-66	1.63628e-67
2222	225.87	465.44	1.0431	0	0
2224	382.98	1288.55	1.75041	0	0
222546	0.02	0.27	3.75489	0.000277044	8.59494e-05
22806	0.49	0.23	-1.09115	6.59817e-05	1.87803e-05
22979	1.17	0.49	-1.25565	1.64851e-09	3.07342e-10
22984	14.13	5.97	-1.24296	3.33075e-92	7.56854e-94
230	37.44	273.1	2.86678	0	0
23015	5	11.08	1.14796	6.59471e-54	2.73696e-55
23037	0.17	0.36	1.08246	0.00028244	8.77232e-05
23072	1.05	0.28	-1.90689	5.05105e-11	8.41198e-12
23078	6.25	2.07	-1.59423	1.58268e-40	8.65548e-42
23082	12.25	5.71	-1.10122	1.16329e-50	5.14978e-52
23109	2.98	0.24	-3.63421	1.58418e-42	8.28134e-44
23119	1.01	0.41	-1.30066	2.39085e-08	4.86136e-09
23136	20.61	6.63	-1.63626	8.15763e-116	1.45029e-117
23149	9.64	4.57	-1.07684	1.77554e-25	1.48319e-26
23160	26.65	12.64	-1.07614	4.26253e-75	1.24712e-76
23170	54.99	27.05	-1.02354	2.45444e-137	3.74228e-139
23171	13.8	6.63	-1.05759	6.461e-42	3.43456e-43
23175	6.97	22.58	1.69581	8.49161e-189	9.34792e-191
23195	5.06	2.51	-1.01145	9.21195e-47	4.42512e-48
23212	28.8	10.07	-1.51601	9.25249e-67	3.08834e-68
23218	6.42	2.68	-1.26034	2.38438e-45	1.18047e-46
23223	14.18	4.4	-1.68828	4.95066e-102	1.02295e-103
2323	1.14	3.72	1.70627	1.32115e-05	3.47028e-06
23237	0.5	0.11	-2.18442	0.000316788	9.90814e-05
23242	23.59	11.21	-1.07339	6.83029e-93	1.53598e-94
23246	70.94	27.03	-1.39204	1.2589e-203	1.26727e-205
23254	2.68	0.68	-1.97863	2.31328e-19	2.47438e-20
23277	31.02	14.77	-1.07053	3.30304e-126	5.44446e-128
23329	2.4	1.13	-1.08671	4.73325e-15	6.20252e-16
23395	12.72	5.96	-1.09371	2.34717e-43	1.20903e-44
2342	2.31	0.52	-2.15131	4.95526e-15	6.51386e-16
23428	1.43	0.67	-1.09378	0.000122995	3.6485e-05
23462	3.88	11.35	1.54856	5.4078e-37	3.22806e-38
2348	199.98	526.2	1.39576	0	0
23508	0.28	0.74	1.4021	2.09381e-05	5.62434e-06
2353	127.71	13.88	-3.20179	0	0
2354	4.79	0.29	-4.0459	1.36028e-74	4.01188e-76
23560	54.49	25.91	-1.07248	1.11405e-108	2.11832e-110
23581	0.13	3.01	4.53318	2.65893e-43	1.37118e-44
23586	0.32	1.42	2.14975	2.8363e-15	3.65996e-16
23616	2.61	0.99	-1.39855	7.21969e-09	1.41487e-09
23704	0.32	0.03	-3.41504	6.45312e-05	1.83485e-05
23761	12.85	5.42	-1.2454	2.81197e-35	1.75138e-36
24147	2.91	0.97	-1.58496	4.0281e-12	6.24596e-13
253639	1.31	0.52	-1.33298	4.22164e-07	9.56064e-08
255231	4.04	1.42	-1.50846	3.44115e-19	3.71118e-20
255394	0.56	3.12	2.47805	1.00184e-20	1.00732e-21
255738	59.48	142.62	1.2617	0	0
256126	1.1	2.85	1.37346	0.000415006	0.000131829
256281	8.83	18.74	1.08564	4.7357e-13	6.8776e-14
256329	0.43	1.4	1.70302	5.18784e-06	1.30192e-06
256691	7.1	2.14	-1.73021	4.46097e-42	2.3635e-43
257364	9.32	19.88	1.09292	3.19718e-52	1.36266e-53
257407	0.15	1.45	3.27302	7.56778e-19	8.29974e-20
25780	0.53	0.16	-1.72792	3.38878e-06	8.36672e-07
25885	7.59	2.76	-1.45943	4.82055e-65	1.66578e-66
25888	4.2	1.99	-1.07762	5.02122e-17	5.9414e-18
25907	4.02	16.32	2.02137	1.12635e-61	4.12428e-63
25929	11.09	4.3	-1.36685	7.90297e-70	2.52158e-71
2597	5978.16	12604.8	1.0762	0	0
26049	1.81	0.78	-1.21444	1.25917e-10	2.16224e-11
26155	104.43	50.65	-1.0439	7.24417e-221	6.52474e-223
26249	0.08	0.29	1.85798	0.000808099	0.000267638
26257	1.02	0.25	-2.02857	0.000112695	3.31776e-05
2626	1.56	5.31	1.76717	1.8635e-24	1.62029e-25
26287	8.23	3.13	-1.39473	1.80341e-15	2.3027e-16
2632	29.86	95.22	1.67305	0	0
2634	0.2	0.99	2.30743	6.3988e-11	1.07431e-11
26355	96.08	417.45	2.1193	0	0
26471	33.44	139.67	2.06238	2.38931e-249	1.84258e-251
26747	5.09	2.49	-1.03152	5.60636e-14	7.7757e-15
26872	2.26	0.64	-1.82018	7.07112e-06	1.79994e-06
26973	39.8	18.14	-1.13359	9.29237e-113	1.68485e-114
26996	4.82	10.6	1.13696	1.15345e-19	1.21749e-20
27043	39.72	19.31	-1.04052	5.75902e-110	1.07132e-111
27113	3.84	8.32	1.11548	3.16852e-12	4.87766e-13
27129	17.94	63	1.81217	0	0
27340	5.34	1.69	-1.65982	4.52652e-75	1.32968e-76
27346	47.36	123.5	1.38277	0	0
27434	7.06	14.71	1.05906	2.07154e-25	1.73289e-26
2827	0.84	0.2	-2.07039	0.000117024	3.45554e-05
282763	2.18	4.62	1.08356	3.28107e-06	8.08726e-07
282969	27.26	13.5	-1.01383	3.25082e-14	4.44746e-15
283	6.17	23.54	1.93177	7.18962e-31	5.07468e-32
2831	0.5	1.9	1.926	0.000257877	7.9654e-05
283130	1.79	4.19	1.22699	2.98838e-09	5.6682e-10
283248	3.77	10.73	1.50901	3.42565e-38	1.96823e-39
283298	1.78	0.31	-2.52154	7.2583e-15	9.60538e-16
283748	0.04	0.44	3.45943	3.75976e-06	9.32248e-07
283807	0.54	0.07	-2.94753	0.000818048	0.000271222
284086	1.52	5.8	1.93198	1.86581e-37	1.09838e-38
284098	5.17	2.26	-1.19384	4.2815e-13	6.20284e-14
284194	0.82	2.49	1.60245	1.54377e-05	4.08504e-06
284391	0.5	0.22	-1.18442	0.000538503	0.000173182
284612	2.51	1.04	-1.2711	1.5342e-10	2.64898e-11
284716	0.15	1.35	3.16993	1.57834e-48	7.25662e-50
284904	2.74	5.84	1.09179	1.9243e-15	2.46046e-16
285613	1.73	0.71	-1.28488	9.80282e-05	2.86346e-05
285676	0.84	0.4	-1.07039	0.000689718	0.000225548
285755	0.92	0.28	-1.71621	2.2098e-06	5.35572e-07
285966	1.12	2.77	1.30639	4.82769e-11	8.02578e-12
285971	1.26	3.09	1.29418	2.95892e-08	6.07392e-09
286207	1.15	0.45	-1.35364	0.000393975	0.00012473
286499	3.38	1.49	-1.18171	4.58838e-11	7.61714e-12
29078	13.47	5.98	-1.17153	5.62628e-30	4.08714e-31
2953	0	0.78	6.2854	1.6403e-05	4.35496e-06
29914	11.03	5.4	-1.0304	1.78819e-30	1.28112e-31
29923	16.31	50.08	1.61848	9.9335e-106	1.98237e-107
29943	0.35	1.66	2.24576	2.42043e-15	3.11762e-16
30001	24.63	60.08	1.28647	0	0
30008	0.15	1.23	3.03562	7.07555e-09	1.38579e-09
3004	0.29	1.74	2.58496	3.27997e-05	8.98434e-06
3005	126.14	51.78	-1.28456	0	0
3084	6.7	2.81	-1.25359	1.74706e-16	2.11556e-17
3105	239.97	519.68	1.11477	0	0
3106	44.39	96.87	1.12582	5.58445e-127	9.1392e-129
3155	6.3	14.82	1.23412	4.20804e-24	3.71086e-25
3156	22.63	49.71	1.1353	3.46089e-197	3.6469e-199
3157	35.97	174.48	2.2782	0	0
3164	63.73	20.34	-1.64765	2.5197e-243	2.0173e-245
3171	0.39	0.03	-3.70044	0.000751004	0.000247004
326625	22.25	50.54	1.18362	3.41851e-81	9.07604e-83
3291	1.82	0.6	-1.6009	5.47238e-06	1.37526e-06
3300	10.11	26.4	1.38475	8.81575e-83	2.28866e-84
3303	292.43	69.4	-2.07508	0	0
3304	232.87	53.36	-2.12569	0	0
3306	3.18	1.35	-1.23607	1.39377e-09	2.58208e-10
3308	90.38	43.18	-1.06564	3.89228e-238	3.20786e-240
3310	0.7	0.13	-2.42884	7.07269e-05	2.02184e-05
3326	1052.13	486.83	-1.11182	0	0
3339	13.44	6.51	-1.0458	9.47792e-148	1.33908e-149
338657	14.97	6.51	-1.20134	1.39606e-15	1.77025e-16
3397	157.9	78.18	-1.01414	1.58006e-112	2.8835e-114
339883	0.47	0.09	-2.38466	0.000845762	0.000281456
3399	269.04	93.5	-1.52478	0	0
340554	0.31	0.11	-1.49476	0.000344174	0.000108234
3418	42.37	94.1	1.15115	1.38098e-133	2.16248e-135
3422	47.82	155.12	1.6977	0	0
3423	5.89	11.95	1.02067	1.1148e-19	1.17603e-20
342979	2.83	0.79	-1.84088	4.20399e-12	6.52612e-13
3433	0.68	1.61	1.24345	1.71814e-06	4.11456e-07
3437	1.78	5.65	1.66637	1.04937e-23	9.38362e-25
344387	1.23	0.28	-2.13516	9.66593e-10	1.76453e-10
347733	1.8	6.16	1.77493	1.50997e-21	1.47468e-22
3479	0.26	0.04	-2.70044	0.000845912	0.000281456
347902	8.14	18.33	1.17111	5.70449e-56	2.2869e-57
348013	2.84	14.66	2.36792	1.83631e-42	9.6642e-44
348180	9.83	3.6	-1.44919	4.39408e-18	4.97428e-19
348262	6.94	14.82	1.09454	1.38124e-15	1.74982e-16
3484	0.77	3.91	2.34424	3.10407e-16	3.80814e-17
3486	34.56	146.53	2.08402	0	0
348801	2.23	0.9	-1.30905	3.21658e-06	7.92264e-07
3491	237.02	60.66	-1.96619	0	0
353376	0	0.74	6.20945	2.73458e-13	3.91666e-14
3552	0.22	0.73	1.73039	0.000211089	6.44934e-05
3560	0.26	0.72	1.46949	0.000128191	3.80942e-05
3561	0.45	4.88	3.43888	7.15489e-28	5.57666e-29
3592	0.56	0	-5.80735	9.36765e-05	2.72752e-05
359845	7.57	3.42	-1.1463	1.19751e-26	9.67202e-28
3625	0.53	1.15	1.11757	0.000457112	0.000146065
3638	42.01	204.94	2.2864	0	0
3665	1.61	3.49	1.11617	6.17294e-06	1.55895e-06
3667	1.35	0.61	-1.14608	2.2008e-11	3.59134e-12
3669	2.17	6.34	1.54679	3.32914e-10	5.89512e-11
3689	0.36	3.03	3.07325	9.70976e-30	7.10498e-31
3694	0.82	0.37	-1.1481	0.000421508	0.000134043
3696	0.21	0.66	1.65208	1.39884e-09	2.5923e-10
3708	4.81	1.92	-1.32493	3.36117e-53	1.40486e-54
3750	0.8	0.24	-1.73697	2.27699e-07	5.03466e-08
375061	1.56	0.49	-1.67069	0.000172852	5.22108e-05
3755	6.83	2.57	-1.41012	5.08121e-20	5.29748e-21
3777	1.99	7.94	1.99637	2.99571e-63	1.06517e-64
3784	3.85	10.08	1.38857	6.08924e-36	3.73162e-37
3795	9.11	4.54	-1.00476	3.28334e-15	4.26388e-16
3822	0.83	4.2	2.33921	3.37257e-13	4.85426e-14
3823	1.17	5.25	2.16581	1.75317e-12	2.65034e-13
3868	0.99	2.73	1.4634	7.2832e-07	1.68542e-07
387522	3.29	0	-8.36194	2.22561e-54	9.09268e-56
387763	0.08	0.78	3.2854	0.000244796	7.54836e-05
388341	1.43	4.01	1.48759	3.57363e-15	4.65558e-16
3887	4.7	1.82	-1.36872	2.70592e-11	4.43632e-12
388963	0.54	1.37	1.34314	0.000291288	9.06942e-05
389119	0.51	2.05	2.00705	4.10234e-05	1.13674e-05
389337	0.36	1.6	2.152	5.96612e-18	6.79956e-19
389524	0.7	2.04	1.54314	4.83496e-11	8.04072e-12
389840	0.65	2.14	1.7191	3.53805e-16	4.3468e-17
39	63.49	223.86	1.818	0	0
393	0.31	1.08	1.80069	4.89263e-07	1.11493e-07
396	261.02	123.68	-1.07755	0	0
400916	165.26	77.57	-1.09117	1.41984e-92	3.21798e-94
4010	0.52	0.2	-1.37851	0.00025759	7.95502e-05
401152	19.65	69.68	1.82622	0	0
4015	6.56	37.14	2.50121	0	0
4017	75.49	166.93	1.14489	0	0
401934	1.75	4.31	1.30033	2.19286e-10	3.82624e-11
402778	0.53	1.14	1.10497	0.000204617	6.2456e-05
4046	0.11	0.67	2.60666	0.000939295	0.000314794
404636	14.33	34.8	1.28005	3.4938e-89	8.24756e-91
4047	34.66	114.48	1.72375	0	0
4060	2.57	5.89	1.1965	1.97662e-12	3.00094e-13
4071	608.97	229.97	-1.40493	0	0
407977	0.25	1.24	2.31034	1.29577e-06	3.07256e-07
4084	0.9	1.87	1.05504	4.11347e-09	7.89906e-10
4093	0.34	0.73	1.10236	7.7017e-05	2.20936e-05
4101	0.52	0.01	-5.70044	6.54335e-06	1.6575e-06
4133	0.34	0.06	-2.5025	1.78639e-06	4.2864e-07
414189	4.18	1.94	-1.10745	5.44114e-07	1.24601e-07
4151	7.7	31.52	2.03334	4.78041e-71	1.49995e-72
417	0.13	0.52	2	0.000682417	0.00022308
4185	0.97	0.39	-1.31451	3.11808e-06	7.67268e-07
4232	20.13	9.47	-1.08791	1.03699e-36	6.23282e-38
4322	1.19	8.5	2.8365	2.06763e-70	6.54846e-72
4324	15.23	7.34	-1.05306	2.58976e-50	1.15409e-51
4351	17.96	36.49	1.02271	1.23e-47	5.77092e-49
440	25.27	64.21	1.34537	1.16811e-140	1.73288e-142
440345	2.71	0.79	-1.77837	1.24638e-23	1.11893e-24
441294	0	0.3	4.90689	0.000221023	6.7763e-05
445347	1	0.11	-3.18442	8.14023e-05	2.34714e-05
4501	103.35	271.36	1.39267	4.66165e-141	6.88806e-143
4524	1.93	4.44	1.20196	3.2532e-31	2.27324e-32
4582	27.42	122.33	2.15748	0	0
4597	35.76	147.6	2.04527	0	0
4598	18.81	56.72	1.59236	3.08346e-171	3.8119e-173
4601	13.42	38.53	1.5216	6.58403e-178	7.82936e-180
4610	0.67	1.87	1.48081	6.44976e-08	1.36384e-08
4648	0.67	2.36	1.81655	1.26318e-28	9.55546e-30
467	16.9	5.77	-1.55038	6.79996e-50	3.05832e-51
4688	0.05	0.61	3.60881	7.56579e-06	1.93521e-06
4752	2.87	0.85	-1.75552	4.13508e-12	6.41672e-13
4758	32.63	72.47	1.15118	4.85832e-133	7.63626e-135
4839	52.14	19.43	-1.4241	3.30056e-174	4.04142e-176
4854	0.34	0.91	1.42033	1.29859e-09	2.39582e-10
492307	0.04	0.75	4.22882	8.29666e-05	2.39664e-05
492311	0.92	2.45	1.41308	1.48037e-09	2.7495e-10
4929	1.93	0.63	-1.61518	3.28864e-11	5.41686e-12
4935	2.44	1.05	-1.21649	0.000134808	4.01718e-05
4967	87.93	42.61	-1.04516	2.05548e-275	1.43994e-277
5026	29.92	13.3	-1.16968	4.27932e-63	1.52914e-64
5033	43.53	126.41	1.53803	0	0
50487	4.79	11.04	1.20464	1.33763e-29	9.83514e-31
50615	0.09	0.74	3.03953	6.6298e-12	1.0448e-12
50814	47.48	107.27	1.17585	1.23487e-154	1.67925e-156
50937	0.92	1.91	1.05387	5.10445e-13	7.43716e-14
5097	1.23	3.43	1.47955	3.38068e-13	4.86792e-14
51018	14.79	6.78	-1.12526	2.80492e-31	1.95669e-32
51073	102.66	47.19	-1.12132	1.51067e-117	2.65904e-119
51129	7.08	15.78	1.15628	2.09745e-27	1.65702e-28
51141	8.55	44.92	2.39336	1.44551e-290	9.78592e-293
51147	12.84	27.42	1.09458	6.98259e-31	4.92444e-32
51154	55.55	25.22	-1.13922	1.91209e-109	3.60198e-111
51236	18.34	8.39	-1.12825	2.02978e-40	1.11245e-41
5129	10.77	25.43	1.23951	4.78438e-80	1.28995e-81
51334	1.78	0.74	-1.26628	0.000538405	0.000173182
51478	23.72	64.21	1.43669	2.27238e-120	3.89276e-122
51491	93.32	36.84	-1.34091	2.58419e-93	5.79606e-95
51524	32.85	16	-1.03782	6.96674e-23	6.46352e-24
51540	9.01	3.91	-1.20436	2.34526e-22	2.23246e-23
5163	4.54	16.62	1.87216	5.4731e-127	8.92476e-129
5165	5.24	18.23	1.79868	6.68423e-170	8.30266e-172
51702	0.6	1.42	1.24286	0.000110213	3.2408e-05
51728	77.44	34.33	-1.17361	2.55052e-57	9.96966e-59
51750	5.98	2.41	-1.31111	1.53605e-33	1.0001e-34
51760	4.36	9.19	1.07574	2.22632e-15	2.85842e-16
5189	4.93	2.36	-1.0628	7.661e-12	1.21046e-12
5198	21.29	8.32	-1.35552	7.12356e-133	1.12387e-134
5210	4.65	25.84	2.4743	9.12265e-241	7.46482e-243
5212	0.53	1.32	1.31647	5.08099e-05	1.42586e-05
5224	0.06	0.91	3.92283	0.000911824	0.000305158
5230	731.67	2628.65	1.84506	0	0
5243	0.68	0.27	-1.33258	0.000129724	3.8588e-05
5251	0.4	1.02	1.3505	1.74174e-06	4.17414e-07
5274	4.39	10.56	1.26632	2.31143e-19	2.47104e-20
5321	12.44	2.93	-2.08601	2.94788e-75	8.5901e-77
5324	0.82	1.78	1.11818	2.15702e-11	3.5161e-12
53353	0.03	0.1	1.73697	0.000663067	0.00021613
5345	0.83	0.2	-2.05311	0.000117047	3.45554e-05
5347	110.73	47.3	-1.22713	1.25897e-246	9.85714e-249
5349	1.33	3.6	1.43657	7.6726e-05	2.20056e-05
5352	89.74	195.23	1.12135	0	0
540	1.51	0.6	-1.33151	1.68481e-08	3.38906e-09
541565	6.73	14.95	1.15147	2.1132e-27	1.6707e-28
54206	7.62	22.1	1.53618	1.08038e-94	2.39774e-96
54345	2.71	1.29	-1.07092	0.000160051	4.81462e-05
54433	30.09	14.85	-1.01882	4.34048e-25	3.6769e-26
54437	0.07	0.76	3.44057	2.31808e-13	3.30784e-14
54541	183.84	491.88	1.41986	0	0
54606	55.61	26.28	-1.08138	3.77434e-128	6.11022e-130
54626	3.04	1.21	-1.32906	3.81459e-15	4.97848e-16
54800	1.98	4.41	1.15528	5.25448e-30	3.81396e-31
54865	44.93	14.92	-1.59043	9.0822e-135	1.41149e-136
5507	5.41	24.27	2.16547	1.60779e-137	2.43246e-139
55076	45.74	156.55	1.7751	0	0
55127	13.14	4.97	-1.40265	2.18481e-135	3.36976e-137
55130	2.88	1.27	-1.18124	2.4511e-12	3.74872e-13
55139	12.8	30.51	1.25314	3.69756e-77	1.04699e-78
55154	35.55	15.18	-1.22768	8.92431e-72	2.7634e-73
5519	38.29	18.9	-1.01858	1.99238e-123	3.36618e-125
55199	6.15	2.99	-1.04044	4.30653e-10	7.68416e-11
5521	23.29	11	-1.08221	2.25244e-39	1.26233e-40
55210	67.84	26.21	-1.37202	5.64754e-187	6.28354e-189
5522	0.28	0.69	1.30117	0.000588895	0.000190775
55248	13.38	6.43	-1.05719	1.06388e-20	1.07346e-21
5526	3.85	14.3	1.89308	6.00437e-71	1.88752e-72
55278	5.31	2.55	-1.05821	1.4933e-17	1.73444e-18
55279	2.09	5.22	1.32055	3.18167e-31	2.22138e-32
552891	0	0.51	5.67243	0.000220981	6.7763e-05
554282	6.7	3.01	-1.1544	1.75805e-14	2.37104e-15
5552	13.09	26.28	1.0055	2.77313e-25	2.32958e-26
55531	0.95	0.34	-1.48239	6.05877e-05	1.71737e-05
55532	0.12	0.01	-3.58496	9.36954e-05	2.72752e-05
55559	32.08	13.9	-1.20659	5.5807e-42	2.96332e-43
55601	0.3	0.89	1.56884	7.03584e-09	1.37759e-09
55612	6.64	2.45	-1.4384	1.11917e-43	5.73188e-45
55640	1.22	0.6	-1.02385	6.91402e-05	1.97445e-05
55646	18.75	9.27	-1.01625	1.31727e-21	1.28338e-22
55711	1.74	0.78	-1.15754	1.40656e-06	3.34354e-07
55748	17.59	8.74	-1.00905	1.36688e-34	8.68228e-36
55818	8.1	22.58	1.47905	1.43703e-136	2.1995e-138
55857	7.17	14.89	1.0543	4.15177e-24	3.6588e-25
55890	6.84	14.55	1.08895	1.92766e-22	1.82247e-23
55893	4.93	13.18	1.41869	4.96351e-78	1.37331e-79
55902	11.23	109.21	3.28168	0	0
55937	1.65	3.94	1.25573	0.000961451	0.000322842
56001	5.84	1.99	-1.5532	1.45662e-20	1.48003e-21
56034	0.42	1.05	1.32193	0.000851296	0.000283448
56062	38.03	11.64	-1.70805	3.12999e-244	2.46906e-246
56204	1	3.09	1.62761	2.52529e-20	2.59412e-21
56475	9.81	2.8	-1.80883	7.61276e-26	6.3055e-27
5648	0.04	0.49	3.61471	2.07021e-07	4.54698e-08
5652	1.36	3.12	1.19794	2.09339e-06	5.06002e-07
5657	1.03	5.2	2.33587	6.09809e-13	8.93516e-14
56603	2.3	1.05	-1.13124	5.63946e-09	1.0939e-09
56648	1.22	0.54	-1.17585	3.60815e-07	8.10968e-08
56666	3.37	7.94	1.23639	8.97675e-25	7.71006e-26
56901	4.94	98.9	4.32339	0	0
56902	29.12	12.54	-1.21547	5.8786e-56	2.36016e-57
56952	1.44	0.57	-1.33703	0.000302237	9.421e-05
56977	0.69	0.31	-1.15433	4.76614e-07	1.08386e-07
56996	7.74	3.2	-1.27426	6.54207e-18	7.48292e-19
57016	0.27	1.08	2	0.000168475	5.08292e-05
57101	20.81	2.5	-3.05728	4.82214e-244	3.83228e-246
57121	0.32	0.87	1.44294	0.000845791	0.000281366
57159	0.27	2.2	3.02647	1.29111e-14	1.73217e-15
57167	2.93	0.88	-1.73533	2.88513e-23	2.62748e-24
57180	12.1	5.54	-1.12705	5.76539e-23	5.3184e-24
5734	1.62	0.58	-1.48187	3.16252e-07	7.07084e-08
57393	0.63	2.27	1.84927	8.54677e-07	1.98739e-07
5742	1.65	3.58	1.11749	1.60867e-16	1.94514e-17
57447	4.61	2.1	-1.13438	2.17238e-09	4.07952e-10
57494	20.07	9.93	-1.01517	3.73273e-50	1.67003e-51
57523	0.03	0.25	3.05889	3.92783e-06	9.75078e-07
57530	1.39	0.22	-2.65951	1.2964e-20	1.31266e-21
57539	2.41	0.96	-1.32793	2.37571e-19	2.54396e-20
57561	4.58	18.12	1.98416	1.63438e-149	2.28026e-151
576	4.25	1.64	-1.37377	1.41713e-25	1.18045e-26
57622	2.87	1.13	-1.34473	3.07479e-11	5.05556e-12
57647	24.26	10.31	-1.23454	2.3458e-109	4.43282e-111
57658	9.41	19.63	1.06079	1.92052e-48	8.85248e-50
57664	1.34	0.47	-1.5115	1.8665e-05	4.98736e-06
57673	2.09	0.83	-1.33232	3.13893e-15	4.0708e-16
5768	42.06	117.98	1.48802	0	0
57761	28.27	57.53	1.02504	1.20957e-103	2.46372e-105
5794	0.93	1.94	1.06075	2.00073e-07	4.38966e-08
5798	0.05	0.95	4.24793	4.19119e-15	5.47986e-16
5801	0.6	3.48	2.53605	4.78132e-25	4.06442e-26
58473	0.16	0.93	2.53916	7.9494e-06	2.0352e-06
58476	4.51	15.13	1.74621	1.614e-99	3.4395e-101
58528	0.81	2.82	1.7997	9.02389e-25	7.75586e-26
5865	0.53	0.2	-1.40599	3.87667e-07	8.73604e-08
5919	84.47	170.77	1.01554	8.51928e-93	1.92081e-94
59271	14.88	6.77	-1.13615	2.40523e-23	2.18194e-24
593	23.55	51	1.11477	2.292e-76	6.53046e-78
59344	0.24	0.86	1.8413	8.53577e-06	2.19286e-06
59348	0.9	2.11	1.22925	6.17438e-06	1.55895e-06
595	46.99	15.36	-1.61318	1.65653e-299	1.09219e-301
6038	3.76	9.57	1.34779	2.67614e-28	2.05118e-29
6094	2.35	5.12	1.12348	4.51963e-09	8.71094e-10
6095	0.05	0.34	2.76553	6.19081e-11	1.03721e-11
629	3.4	7.7	1.17932	1.7887e-19	1.90169e-20
6307	39.67	173.89	2.13205	0	0
6309	6.47	17.69	1.4511	1.3314e-156	1.79484e-158
6319	147.82	370.51	1.32567	0	0
6323	0.05	0.25	2.32193	3.98014e-05	1.10006e-05
6324	3.88	1.76	-1.14048	6.77554e-08	1.43472e-08
6330	0	0.15	3.90689	0.000422977	0.000134585
638	4.62	10.89	1.23704	5.8794e-11	9.83996e-12
63827	0.26	0.8	1.62149	0.000235916	7.25928e-05
63976	0.19	1.72	3.17834	3.55485e-35	2.21616e-36
6398	7.12	15.14	1.08842	1.15785e-23	1.03809e-24
64098	1.69	0.53	-1.67296	4.61142e-12	7.18574e-13
64131	1.02	0.45	-1.18057	3.70988e-08	7.66786e-09
641371	4.85	16.06	1.72742	8.11242e-43	4.22646e-44
6415	84.47	41.37	-1.02985	2.34972e-54	9.61356e-56
641649	2.66	9.08	1.77127	1.57089e-13	2.22682e-14
6421	150.55	75.01	-1.00509	0	0
642273	0.67	2.03	1.59925	2.30924e-11	3.77374e-12
643680	22.08	10.9	-1.01841	6.91818e-19	7.57102e-20
6446	144.6	60.32	-1.26136	0	0
64699	25.79	53.74	1.05918	4.18353e-87	1.03437e-88
647024	0.19	0.72	1.922	3.23153e-10	5.71278e-11
647042	0.22	0	-4.45943	1.27321e-05	3.33836e-06
64794	12.8	5.24	-1.28851	1.69869e-39	9.48994e-41
64840	11.02	28.6	1.37589	3.39929e-66	1.14864e-67
64848	5.76	2.74	-1.07189	4.57227e-29	3.41568e-30
64850	6.68	2.71	-1.30156	2.35425e-17	2.74826e-18
64866	3.05	7.46	1.29037	1.70191e-45	8.36578e-47
648791	1.53	5.2	1.76498	8.69107e-16	1.0908e-16
6507	10.19	3.22	-1.66202	1.26155e-65	4.29998e-67
65083	13.09	4.36	-1.58607	2.06358e-93	4.61624e-95
65095	16.81	8.03	-1.06585	7.84327e-40	4.34942e-41
6513	60.37	133.41	1.14396	0	0
6515	26.71	67.5	1.33751	9.07202e-298	6.03484e-300
6517	0.74	0.25	-1.5656	0.000513962	0.000165048
6518	1.28	3.87	1.59619	5.287e-14	7.3172e-15
652	1.78	0.85	-1.06634	0.000820186	0.000272124
65263	7.87	3.21	-1.29379	3.29594e-23	3.00936e-24
6528	1.01	0.39	-1.37281	0.000105644	3.09588e-05
654346	0.96	3.3	1.78136	2.6231e-08	5.3614e-09
6573	16.36	6.63	-1.30309	2.62172e-56	1.04332e-57
6579	0.27	0.09	-1.58496	0.000676294	0.00022076
6584	10.38	5.19	-1	7.79718e-23	7.25234e-24
6590	62.89	127.45	1.01903	1.57661e-55	6.35768e-57
6615	4.6	2.02	-1.18728	3.98241e-08	8.25694e-09
6627	132.38	62.05	-1.09318	4.29146e-116	7.60422e-118
664	65.84	451.92	2.77903	0	0
665	24.23	103.25	2.09128	0	0
6652	31.49	15.44	-1.02822	2.19228e-65	7.51108e-67
6676	5.47	56.92	3.37932	1.59229e-218	1.46228e-220
6689	0.74	0.15	-2.30256	2.37404e-06	5.77194e-07
6690	0.45	3.61	3.004	1.46988e-07	3.18602e-08
6695	0.89	2.37	1.41301	1.33992e-14	1.79923e-15
6713	46.25	103.75	1.16559	1.77422e-268	1.28468e-270
6781	0.65	2.38	1.87245	1.26891e-17	1.46858e-18
6818	0	4.7	8.87652	1.85895e-36	1.12389e-37
6891	20.33	9.51	-1.09609	4.78147e-60	1.80146e-61
692312	0.07	0.59	3.07529	3.20639e-07	7.1746e-08
694	9.14	24.53	1.42428	1.73137e-142	2.5175e-144
7010	0.04	0.34	3.08746	1.17614e-05	3.06792e-06
7042	0.25	0.68	1.44361	7.00779e-06	1.7834e-06
705	28.84	14.3	-1.01206	1.17311e-41	6.26368e-43
7057	3.39	1.1	-1.62378	3.87473e-30	2.7965e-31
7080	1.02	2.58	1.3388	4.42035e-07	1.00315e-07
7087	1.83	0.56	-1.70834	9.13358e-07	2.12814e-07
7108	10.4	44.17	2.08648	4.81501e-148	6.77452e-150
7139	1.4	0.32	-2.12928	0.000312976	9.77786e-05
7167	1096.01	2263.28	1.04615	0	0
728229	0.49	2.16	2.14018	4.08333e-06	1.01608e-06
728441	0.31	0.13	-1.25376	0.000119246	3.52746e-05
729428	3.88	0	-8.59991	1.98513e-09	3.7197e-10
729533	5.11	2.09	-1.28982	2.00024e-11	3.25346e-12
729857	0.14	0	-3.80735	4.83383e-05	1.35422e-05
7407	91.75	29.97	-1.61419	0	0
7422	25.34	54.52	1.10537	1.89319e-142	2.76394e-144
7436	1.91	8.66	2.18079	2.77388e-100	5.79694e-102
7483	0.68	1.61	1.24345	0.000202121	6.16466e-05
7504	4.9	2.38	-1.04182	9.86463e-20	1.03948e-20
752014	0	1.25	6.96578	1.57435e-09	2.93054e-10
7538	8.31	3.07	-1.43661	1.05519e-18	1.16222e-19
754	88.73	216.97	1.29	0	0
768	25.14	289.51	3.52556	0	0
7846	30.18	111.31	1.88292	0	0
790	22.9	8.19	-1.48341	1.33978e-212	1.2856e-214
79050	31.35	12.6	-1.31504	1.2379e-57	4.81692e-59
79077	118.02	49.95	-1.24047	2.35642e-131	3.73154e-133
79080	90.93	35.44	-1.35938	5.82936e-209	5.66224e-211
79084	36.27	16.7	-1.11893	1.78449e-77	5.0214e-79
79090	4.38	11.49	1.39138	1.05945e-11	1.69143e-12
79094	1.33	3.05	1.19738	1.66015e-06	3.97178e-07
79098	0.15	1.11	2.88753	7.08871e-20	7.42798e-21
79173	0.85	1.7	1	0.000674215	0.000220002
79444	2.21	4.9	1.14874	8.28004e-07	1.92293e-07
79465	1.94	0.77	-1.33313	1.03741e-07	2.22114e-08
79585	6.93	3.2	-1.11478	6.09157e-24	5.40054e-25
79603	3.54	1	-1.82375	1.6e-12	2.4122e-13
79644	5.03	11.47	1.18924	4.21183e-26	3.4613e-27
7965	46.38	18.5	-1.32598	3.2034e-61	1.18051e-62
79651	7.97	2.73	-1.54568	4.45795e-42	2.36452e-43
79660	1.78	4.55	1.35399	1.83945e-29	1.36115e-30
79663	2.77	0.96	-1.52878	6.93749e-09	1.35752e-09
79691	9.83	4.34	-1.1795	5.07131e-34	3.26902e-35
79693	20.47	7.81	-1.39012	1.33461e-45	6.53672e-47
79729	1.73	5.38	1.63683	1.2658e-24	1.09613e-25
79742	0.23	0.03	-2.9386	0.000339451	0.000106589
79814	12.18	5.28	-1.2059	3.42812e-37	2.02212e-38
79845	2.34	6.14	1.39173	3.98578e-14	5.49286e-15
79864	1.08	0.49	-1.14018	0.000110712	3.25676e-05
79873	2.62	7.49	1.5154	5.99886e-16	7.46194e-17
79922	8.47	3.93	-1.10783	3.59759e-13	5.19296e-14
79924	0.69	1.45	1.07138	1.36639e-05	3.59234e-06
79927	0.68	0.1	-2.76553	0.000741768	0.000243748
79954	19.19	9.58	-1.00226	6.4189e-31	4.51934e-32
80115	1.44	0.52	-1.46949	0.00053019	0.000170415
80119	4.58	0.99	-2.20985	2.50881e-27	1.98791e-28
80131	3.22	1.43	-1.17105	6.03849e-12	9.47702e-13
80149	6.84	3.16	-1.11407	3.89562e-16	4.79528e-17
80155	23.62	11.06	-1.09466	3.4855e-105	6.99686e-107
80325	8.17	16.48	1.01231	3.98996e-23	3.65478e-24
80339	2.92	6.38	1.12759	4.16414e-16	5.13562e-17
80852	0.54	1.23	1.18763	2.7305e-07	6.0776e-08
80856	3.46	8.25	1.25362	2.49069e-64	8.75342e-66
81034	14.09	6.65	-1.08325	7.95089e-36	4.88652e-37
81563	0.88	1.78	1.0163	4.04296e-14	5.57404e-15
81606	0.27	0.76	1.49304	0.000761203	0.000250762
81788	6.65	3.15	-1.078	1.12659e-17	1.29922e-18
81855	24.23	59.25	1.29002	6.80557e-196	7.25148e-198
81892	266.49	130.97	-1.02485	1.0803e-75	3.1289e-77
8331	1.58	0	-7.30378	0.000682069	0.000222846
834	0.39	1.31	1.74802	3.97929e-05	1.10006e-05
83546	0.91	5.76	2.66213	4.73697e-18	5.3736e-19
83591	1.29	0.63	-1.03395	1.29552e-05	3.39992e-06
83604	0.62	1.7	1.45519	1.32995e-09	2.45916e-10
8362	0	2.12	7.72792	0.000423055	0.000134585
8363	2.95	0	-8.20457	1.27349e-05	3.33836e-06
83694	0.95	0.16	-2.56986	6.28633e-08	1.32891e-08
83719	9.75	28.33	1.53886	1.48725e-37	8.72894e-39
8372	9.23	19.6	1.08645	2.85259e-23	2.59616e-24
83729	1.25	5.58	2.15834	8.75405e-31	6.21498e-32
83743	40.79	18.38	-1.15008	2.33805e-88	5.68444e-90
83858	45.73	19.3	-1.24454	9.36624e-110	1.75338e-111
83876	0.44	0.12	-1.87447	4.02725e-05	1.11403e-05
83879	15.68	6.29	-1.31779	1.80475e-45	8.89254e-47
84058	32.96	73.91	1.16505	4.22792e-75	1.2345e-76
8408	33.62	72.48	1.10826	0	0
84133	2.59	1.07	-1.27534	2.7745e-17	3.25192e-18
84163	4.15	11.98	1.52944	2.69974e-07	6.00596e-08
84172	14.27	5.6	-1.34949	6.33199e-82	1.66621e-83
84182	1.2	0.51	-1.23447	0.000452157	0.000144322
84189	0.11	0.58	2.39855	8.59752e-07	2.0002e-07
84315	9.5	4.21	-1.17411	5.84094e-14	8.11136e-15
84518	4.04	9.18	1.18414	3.11852e-05	8.50906e-06
84649	5.48	2.39	-1.19717	4.98728e-12	7.79492e-13
84671	0.47	0.21	-1.16227	0.00013685	4.08206e-05
84722	12.74	6	-1.08633	4.58988e-19	4.97708e-20
8482	2.89	1.34	-1.10884	1.29582e-09	2.38994e-10
84842	37.01	12.11	-1.61172	6.38596e-98	1.37591e-99
84858	5.07	12.04	1.24778	4.45552e-41	2.4052e-42
84879	1.92	0.52	-1.88452	3.54327e-08	7.3089e-09
84913	0.82	0.35	-1.22827	0.000415872	0.000132128
84915	1.64	0.33	-2.31316	1.19463e-11	1.91428e-12
84946	19.3	9.51	-1.02108	3.476e-26	2.84636e-27
8497	0.65	8.23	3.66238	2.1848e-150	3.03534e-152
8553	38.24	118.67	1.6338	0	0
8607	63.11	26.98	-1.22598	4.1599e-108	8.00782e-110
8614	8.56	19.24	1.16843	3.82009e-94	8.50058e-96
8623	18.75	7.35	-1.35107	5.99555e-44	3.05654e-45
8637	0	2.37	7.88874	3.06291e-09	5.82038e-10
8638	1.07	6.23	2.54162	1.16274e-34	7.3788e-36
864	1.65	3.3	1	1.35937e-10	2.3383e-11
8645	3.64	1.39	-1.38885	3.64807e-17	4.29728e-18
8685	0.78	0.07	-3.47805	3.27849e-05	8.97836e-06
8698	0.07	0.62	3.14684	0.000431513	0.000137479
8705	1.07	2.45	1.19517	9.3502e-05	2.72134e-05
8710	0.44	1.7	1.94996	5.85304e-08	1.23146e-08
87178	19.03	8.59	-1.14755	7.41153e-78	2.055e-79
8792	0.84	1.7	1.01707	1.11465e-06	2.62536e-07
8811	0.86	0.02	-5.42626	5.9057e-08	1.24427e-08
8884	16.79	6.37	-1.39824	1.66997e-63	5.91818e-65
8908	3.68	1.65	-1.15724	3.51772e-11	5.80246e-12
8912	0.14	0.65	2.21501	3.2827e-11	5.40514e-12
8974	24.34	98.06	2.01034	0	0
89790	0.79	0.23	-1.78022	4.0264e-05	1.11403e-05
8987	3.41	6.97	1.03139	3.94413e-16	4.85964e-17
89894	3.13	7.52	1.26457	3.22465e-07	7.22116e-08
90075	1.81	0.78	-1.21444	1.52529e-05	4.03344e-06
901	6.99	32.39	2.21218	2.10457e-186	2.36636e-188
9022	20.05	47.63	1.24827	3.49144e-38	2.01014e-39
90293	10.55	4.78	-1.14216	2.93278e-27	2.3273e-28
90673	0.77	2.91	1.91809	2.70257e-25	2.26712e-26
9099	10.22	5.04	-1.0199	4.3779e-29	3.26532e-30
91156	2.22	0.66	-1.75002	3.80106e-44	1.9266e-45
9132	0.86	0.2	-2.10434	1.34364e-06	3.18844e-07
9136	32.23	10.08	-1.67691	1.55254e-79	4.23162e-81
91461	4.18	1.12	-1.9	3.71385e-20	3.84568e-21
9149	1.32	3.66	1.47131	6.2747e-13	9.19762e-14
91523	1.71	4.66	1.44633	2.66688e-14	3.62502e-15
91608	2.87	1.24	-1.21071	4.27809e-10	7.62838e-11
91734	2.22	0.78	-1.50901	7.79967e-05	2.23976e-05
91801	2.54	1.19	-1.09387	1.12362e-08	2.23044e-09
91807	3.22	1.31	-1.29749	2.53203e-25	2.12108e-26
91860	1.1	0.41	-1.42381	1.04883e-06	2.46108e-07
9188	61.7	29.48	-1.06553	1.98115e-226	1.76107e-228
91893	1.58	0.69	-1.19526	1.79345e-05	4.78584e-06
91947	0.32	0.99	1.62936	9.99403e-07	2.34098e-07
9221	79.17	32.46	-1.28629	0	0
92255	2.12	4.66	1.13627	1.61214e-29	1.18915e-30
9241	2.77	5.85	1.07855	1.39909e-09	2.5936e-10
9245	1.59	4.2	1.40136	5.61864e-12	8.80486e-13
9249	16.83	35.05	1.05838	1.10849e-38	6.29058e-40
9277	37.84	15.13	-1.3225	3.99918e-97	8.71076e-99
9283	0.68	1.53	1.16993	0.000652839	0.000212604
93129	3.44	15.08	2.13216	5.80297e-72	1.78322e-73
9337	35.28	70.6	1.00082	9.28267e-125	1.54101e-126
9466	17.78	7.41	-1.26271	3.929e-49	1.79253e-50
9468	0.12	0.54	2.16993	5.02e-08	1.05116e-08
9497	5.82	2.71	-1.10273	3.46374e-36	2.11042e-37
9498	0.87	0.39	-1.15754	7.45505e-06	1.906e-06
9500	3.12	1.36	-1.19794	1.9514e-09	3.65536e-10
9507	0.52	0.15	-1.79355	5.85642e-05	1.65898e-05
9510	20.86	4.53	-2.20316	1.40428e-220	1.27308e-222
9514	0.29	2.88	3.31194	3.58592e-16	4.40984e-17
9521	98.73	45.48	-1.11826	3.04883e-80	8.20224e-82
9531	47.07	22.41	-1.07067	5.50908e-96	1.20968e-97
9590	5.77	2.51	-1.20088	4.40923e-45	2.19592e-46
9592	117.14	41.7	-1.49011	0	0
9651	0.1	0.47	2.23266	3.92765e-06	9.75266e-07
9688	49.48	24.41	-1.01937	2.14295e-98	4.59194e-100
9722	0.52	0.18	-1.53051	0.000344238	0.000108234
9754	2.34	0.49	-2.25565	1.01031e-26	8.13624e-28
978	199.14	439.29	1.14139	0	0
9786	3.69	1.78	-1.05174	5.64771e-15	7.44074e-16
9816	6.36	2.53	-1.32989	1.01923e-40	5.53808e-42
9823	0.4	1.02	1.3505	0.000641935	0.000208864
9830	10.5	4.34	-1.27462	9.64319e-48	4.51306e-49
9856	0.69	1.49	1.11064	1.23374e-07	2.65748e-08
9875	7.88	3.23	-1.28666	5.85107e-91	1.35367e-92
991	134.53	47.44	-1.50375	5.39599e-301	3.52596e-303
9955	0.85	0.34	-1.32193	8.031e-05	2.31328e-05
9976	6.66	22.45	1.75312	1.52156e-76	4.31736e-78
9982	5.59	18.22	1.7046	7.14032e-40	3.9554e-41

## Sheet: Table S1_3
Table S1_3: The expression of DEGs in treat_3-vs-control_3 group
Gene ID	control_3 FPKM	treat_3 FPKM	log2(treat_3/control_3)	FDR(control_3-vs-treat_3)	Pvalue(control_3-vs-treat_3)
100008586	1.53	0	-7.25739	5.65404e-05	1.6977e-05
10003	0.84	0.31	-1.43812	2.27166e-05	6.53976e-06
100128327	40.97	18.41	-1.15408	4.67585e-40	2.86054e-41
100130370	0.18	0.55	1.61143	6.29767e-08	1.44129e-08
100134938	1.63	3.85	1.23999	3.79554e-06	1.01596e-06
100142659	0.45	1.23	1.45066	1.24029e-05	3.48234e-06
100271927	0.96	3.38	1.81592	1.57855e-18	1.93519e-19
100287036	0.05	1.12	4.48543	9.34996e-06	2.59218e-06
100287896	0.73	3.04	2.0581	1.79426e-12	2.99472e-13
100288332	4	8.11	1.0197	5.29359e-06	1.43435e-06
100302652	0.73	1.74	1.25312	0.000158169	5.01124e-05
10045	9.99	4.34	-1.20279	1.12817e-15	1.58344e-16
100505573	3.63	7.35	1.01777	2.11552e-14	3.15646e-15
100506084	8.53	3.7	-1.20502	4.17969e-07	1.02655e-07
100506115	0.35	1.04	1.57116	0.000657061	0.00022515
100507050	0.04	0.34	3.08746	0.000582026	0.000198464
100526737	0	1.03	6.6865	2.36192e-05	6.80948e-06
100526761	0.72	0.2	-1.848	0.000153255	4.85096e-05
100526772	1.25	0.24	-2.38082	2.04534e-05	5.85886e-06
100527943	4.64	0	-8.85798	1.06284e-27	9.16524e-29
100529215	0	0.28	4.80735	0.000337336	0.000111739
10053	80.21	165.35	1.04367	2.38573e-216	2.5538e-218
100534592	7.34	3.59	-1.0318	2.17561e-05	6.25024e-06
10056	56.23	26.82	-1.06803	6.55702e-89	1.85865e-90
10061	50.84	23.81	-1.0944	2.36378e-115	5.04646e-117
10083	1.74	0.53	-1.71502	3.18995e-07	7.7698e-08
100885850	1.74	0.72	-1.27302	0.000568799	0.000193818
100996842	6.27	14.49	1.20852	3.00222e-16	4.10242e-17
10103	2.36	5.81	1.29975	1.0589e-10	1.9662e-11
101059938	4.61	9.9	1.10266	1.06081e-12	1.74962e-13
101060389	1.13	4.28	1.92129	1.53638e-17	1.97537e-18
10112	44.29	21.48	-1.04399	1.47738e-115	3.12758e-117
10148	4.25	15.21	1.83949	1.5875e-31	1.21327e-32
10165	28	11.47	-1.28756	4.12158e-89	1.1609e-90
10166	13.53	6.03	-1.16593	1.42646e-49	7.2082e-51
1018	1.34	2.78	1.05285	0.000301819	9.93972e-05
101927789	4.59	10.34	1.17167	1.34994e-15	1.90358e-16
101928422	0.47	3.65	2.95716	7.1856e-29	5.9085e-30
101928589	0.59	3.86	2.70981	6.91084e-22	7.2985e-23
101928841	0.6	1.82	1.6009	1.43095e-25	1.33237e-26
101929738	0.37	0	-5.20945	5.65292e-05	1.6977e-05
10196	22.09	9.22	-1.26055	5.4195e-55	2.48256e-56
10205	1.65	3.34	1.01738	3.39972e-05	9.99666e-06
10233	2.53	5.12	1.01701	2.34299e-08	5.1506e-09
10244	34.36	13.83	-1.31293	2.11315e-48	1.09815e-49
10252	0.66	2.76	2.06413	8.33154e-17	1.10908e-17
1026	44.22	106.56	1.2689	1.96732e-237	1.88237e-239
102723728	40.29	87.97	1.12659	8.58613e-116	1.80739e-117
102724159	13.28	5.63	-1.23805	7.55758e-44	4.33876e-45
102724200	0.99	1.98	1	1.2792e-06	3.28942e-07
102724229	0.2	0.72	1.848	0.000430812	0.000144686
102724560	3.89	11.07	1.50881	1.71984e-37	1.11386e-38
102724594	8.2	2.62	-1.64606	2.39038e-13	3.7967e-14
102724993	3	8.08	1.42939	1.22318e-13	1.90842e-14
1028	69.22	146.49	1.08154	2.77146e-206	3.16558e-208
1030	9.26	27.52	1.5714	2.71132e-152	4.41024e-154
10300	15.4	6.36	-1.27583	3.64581e-43	2.11266e-44
10318	28.5	61.18	1.1021	6.71018e-139	1.2239e-140
10324	0.02	0.32	4	0.000723874	0.000249646
10329	7.14	2.04	-1.80735	2.05008e-25	1.92111e-26
103344718	176.49	615.67	1.80257	0	0
10344	1.48	4.2	1.50479	0.000803366	0.000278406
10347	3.39	6.96	1.0378	4.71827e-20	5.37514e-21
10360	76.06	32.16	-1.24187	1.45256e-66	5.42038e-68
10365	1.55	0.15	-3.36923	4.85953e-16	6.68396e-17
10382	2.59	1.24	-1.06261	9.91115e-06	2.75606e-06
10397	88.74	369.22	2.05682	0	0
10417	3.4	8.78	1.36869	1.78822e-19	2.0853e-20
10432	18.32	8.96	-1.03185	9.51063e-74	3.24756e-75
10457	9.73	20.98	1.1085	4.8143e-46	2.64582e-47
10468	1.25	3.39	1.43936	1.94359e-08	4.24006e-09
10509	6.53	14.14	1.11463	8.78413e-42	5.20576e-43
10514	26.7	9.78	-1.44893	1.99493e-154	3.16144e-156
10528	97.05	43.52	-1.15705	1.56648e-176	2.08902e-178
105371063	8.52	18.22	1.0966	0.000675189	0.000231806
105371191	0	0.29	4.85798	0.000337275	0.000111739
105371763	1.31	3.22	1.29749	6.74941e-10	1.31582e-10
105371921	0.54	4.11	2.92811	2.84972e-10	5.43462e-11
105376752	0	1.03	6.6865	3.14274e-06	8.35206e-07
105379575	0.07	0.71	3.34239	3.36536e-12	5.73572e-13
10561	0.4	1.74	2.12102	5.01301e-07	1.24171e-07
10576	253.23	126.24	-1.00428	0	0
10616	35.33	72.86	1.04423	8.13286e-123	1.60984e-124
10620	1.32	3.23	1.291	1.8023e-15	2.55654e-16
10622	11.82	4.28	-1.46555	3.73565e-50	1.8609e-51
10628	14.84	44.11	1.57161	2.07489e-178	2.71738e-180
10636	1.94	0.77	-1.33313	4.85582e-06	1.31283e-06
10675	2.66	6.67	1.32626	7.68311e-17	1.02138e-17
10682	205.67	630.21	1.6155	0	0
10726	197.25	94.85	-1.05631	2.27563e-203	2.62646e-205
107303344	1.27	0.26	-2.28824	5.86041e-12	1.00898e-12
10785	24.68	10.38	-1.24954	4.66529e-42	2.74806e-43
107984026	1.05	2.53	1.26875	1.75251e-05	4.98442e-06
107984153	0	0.47	5.55459	2.12992e-07	5.0898e-08
107985428	0.14	0.49	1.80735	0.000676586	0.000232326
107985559	0.06	0.53	3.14296	0.000581924	0.000198464
107985856	2.84	0.69	-2.04122	5.42755e-07	1.34861e-07
107986113	4.97	1.89	-1.39486	6.00218e-16	8.2879e-17
107986352	0.37	0.07	-2.4021	0.000212035	6.84086e-05
107986596	0.19	1.05	2.46632	2.34164e-08	5.14622e-09
107986873	3.1	12.33	1.99183	6.33082e-12	1.09148e-12
107986877	5.03	2.16	-1.21953	2.38148e-05	6.87014e-06
107987017	1.32	0.22	-2.58496	0.000176413	5.62514e-05
107987034	7.6	2.74	-1.47182	3.76874e-05	1.11246e-05
10799	19.29	5.83	-1.72629	3.46158e-33	2.50272e-34
10808	124.26	59.88	-1.05322	0	0
10811	1.02	2.76	1.4361	2.71749e-06	7.18782e-07
10825	1.91	0.47	-2.02284	1.80985e-11	3.20366e-12
10858	0.29	1.08	1.89691	2.13119e-05	6.11624e-06
10865	2.24	4.72	1.07529	7.63068e-09	1.61311e-09
10882	24.93	130.91	2.39262	0	0
10885	24.63	11.29	-1.12537	2.57097e-81	8.01026e-83
10940	8.02	2.74	-1.54943	1.41004e-53	6.56028e-55
10963	257.3	121.27	-1.08523	0	0
10969	133.22	45.02	-1.56517	5.44113e-258	4.71812e-260
11005	4.88	1.51	-1.69233	1.03825e-26	9.25748e-28
11045	0.33	4.47	3.75974	8.56444e-23	8.75804e-24
11077	2.14	5.17	1.27255	4.93921e-12	8.48308e-13
11161	42.45	139.1	1.71229	0	0
11182	6.97	16.98	1.28461	6.06179e-43	3.52716e-44
11211	3.9	8.11	1.05623	2.6109e-21	2.81044e-22
11223	0.01	0.25	4.64386	1.76058e-05	5.00842e-06
11238	7.55	18.69	1.30772	2.9545e-94	7.82708e-96
112399	6.13	26.16	2.0934	3.27826e-149	5.48926e-151
112464	46.45	132.22	1.50919	1.1829e-179	1.53503e-181
11247	18.62	92.13	2.30682	0	0
113146	5.14	10.8	1.07119	1.26746e-155	1.99343e-157
11320	0.44	1.03	1.22707	0.000167332	5.32056e-05
113622	2.09	4.82	1.20553	2.65737e-09	5.42216e-10
113655	27.55	13.33	-1.04738	2.48318e-31	1.90968e-32
113791	0.24	1.44	2.58496	1.31925e-10	2.4662e-11
114789	8.77	3.9	-1.1691	1.20793e-26	1.07992e-27
114804	0.71	0.28	-1.34239	0.000106038	3.28728e-05
114907	0.18	0.59	1.71272	1.64909e-07	3.89738e-08
115330	0.4	3.15	2.97728	3.01385e-19	3.54878e-20
1154	1.07	0.23	-2.21791	1.46466e-05	4.13856e-06
115701	10.91	4.95	-1.14015	2.54618e-58	1.09479e-59
116844	1.15	2.39	1.05538	0.00031755	0.000104825
1187	0.05	0.6	3.58496	1.50764e-06	3.89938e-07
119395	0.87	3.6	2.04891	3.63168e-13	5.8443e-14
120071	2.34	0.15	-3.96347	7.22142e-19	8.65862e-20
122416	11	23.1	1.07039	1.98122e-80	6.27942e-82
122618	0.16	5.5	5.10329	3.99823e-54	1.84824e-55
122622	4.98	13.35	1.42262	4.08662e-27	3.59736e-28
124936	2.94	10.21	1.79609	2.18563e-28	1.82724e-29
125965	0.3	1.66	2.46815	6.00125e-08	1.37022e-08
126308	3.6	7.45	1.04924	4.82867e-20	5.5038e-21
126567	0.13	0.71	2.44931	2.62672e-05	7.62632e-06
1286	0.64	1.4	1.12928	1.04108e-14	1.53093e-15
128611	8.6	3.41	-1.33456	1.65105e-102	4.03828e-104
129303	4.66	1.98	-1.23483	2.89803e-08	6.42448e-09
129563	4.38	2.05	-1.09531	2.35905e-10	4.46924e-11
1298	2.25	5.09	1.17774	4.56879e-14	6.95892e-15
133	16.37	104.87	2.67948	0	0
133522	0.93	0.25	-1.8953	4.29461e-19	5.09796e-20
134	2.19	0.52	-2.07435	2.66398e-13	4.2472e-14
134429	12.32	35.1	1.51047	1.94557e-197	2.29206e-199
136	2.39	6.01	1.33035	1.27408e-12	2.1128e-13
136991	1.24	0.34	-1.86673	8.92287e-05	2.74004e-05
1374	35	15.61	-1.16488	2.93158e-164	4.3127e-166
138429	0.67	2.54	1.9226	8.72541e-10	1.71722e-10
139285	3.09	1.39	-1.15252	6.74211e-24	6.67276e-25
140686	0.22	7.31	5.0543	1.413e-34	9.83572e-36
143570	1.1	2.31	1.07039	8.92853e-09	1.89709e-09
145483	0.49	1.36	1.47275	5.95986e-07	1.48836e-07
145501	0.07	0.72	3.36257	5.94537e-08	1.35639e-08
145773	6.07	2.26	-1.42537	3.94403e-27	3.46712e-28
145957	6.45	19.3	1.58123	9.36337e-57	4.16038e-58
147011	0.25	1.27	2.34483	4.25182e-05	1.26115e-05
147040	4.5	14.03	1.64052	8.41578e-66	3.2109e-67
147650	4.34	9.69	1.1588	7.223e-11	1.32305e-11
1478	39.89	19.57	-1.02738	3.14599e-58	1.35645e-59
1479	51.77	22.93	-1.17488	2.0334e-48	1.05549e-49
1490	67.82	13.44	-2.33518	0	0
149345	8.91	19.97	1.16434	7.43675e-30	5.94602e-31
1520	0.41	0.99	1.2718	4.84103e-05	1.44519e-05
152579	6.37	2.5	-1.34937	2.19021e-21	2.34974e-22
1536	0.42	0.1	-2.07039	9.85429e-05	3.04256e-05
153768	5.19	14.7	1.50201	5.07342e-22	5.33374e-23
1543	2.01	6.56	1.7065	1.04374e-28	8.62602e-30
1545	0.61	1.51	1.30767	1.46797e-09	2.94174e-10
158038	0.38	1	1.39593	2.44539e-07	5.88754e-08
158046	1.74	4.76	1.45187	6.17721e-09	1.29588e-09
158056	0.33	0.81	1.29546	0.000435706	0.000146512
158067	0.31	1.29	2.05703	0.000188542	6.03556e-05
158787	0.96	2.61	1.44294	2.24123e-05	6.44678e-06
159371	4.25	1.95	-1.12399	1.94195e-12	3.24704e-13
1595	63.98	159.73	1.31994	0	0
161424	15.86	6.58	-1.26923	2.00913e-86	5.8873e-88
161753	0.3	2.62	3.12653	2.96874e-11	5.33138e-12
162494	0.22	0.59	1.42321	0.000111211	3.45632e-05
162655	0.39	0.81	1.05445	0.000287063	9.42286e-05
162967	0.51	1.08	1.08246	2.52756e-06	6.66278e-07
1634	0.41	1.23	1.58496	2.74997e-05	8.0006e-06
163782	0.38	0.11	-1.7885	0.000405108	0.000135448
1662	16.23	6.54	-1.3113	4.57469e-58	1.97793e-59
166378	3.23	1.46	-1.14557	3.56355e-14	5.3873e-15
1675	15.43	32.95	1.09454	5.0064e-30	3.98488e-31
1676	27.44	13.19	-1.05684	2.82357e-56	1.2664e-57
168667	0.62	1.31	1.07923	0.000196087	6.29584e-05
169436	0.04	0.76	4.24793	8.55664e-10	1.68196e-10
169611	3.16	7.2	1.18807	3.55055e-40	2.1615e-41
170384	5.54	16.16	1.54447	1.26582e-43	7.31244e-45
170393	2.44	6.37	1.38441	3.37668e-06	8.98792e-07
1717	73.69	217.41	1.56088	0	0
1736	77.63	38.47	-1.01288	1.1068e-144	1.91946e-146
1755	0.26	1.09	2.06774	2.9041e-15	4.16112e-16
1757	0.2	0.87	2.12102	1.33308e-06	3.43274e-07
1789	3.52	1.43	-1.29956	8.52307e-17	1.13508e-17
1802	20.26	8.25	-1.29617	1.77428e-54	8.18064e-56
1820	2.49	5.03	1.01441	1.46429e-18	1.79161e-19
1831	38.62	100.83	1.3845	7.81563e-237	7.52492e-239
1836	6.54	2.82	-1.2136	1.04025e-50	5.09488e-52
1844	10.64	2.49	-2.09528	2.29161e-38	1.45949e-39
1848	0.85	2	1.23447	1.30263e-07	3.05288e-08
1893	4.55	16.75	1.88022	3.55472e-66	1.34136e-67
1903	3.62	1.66	-1.12481	1.72498e-14	2.55828e-15
192683	0.98	0.43	-1.18845	0.000586759	0.000200218
1942	55.63	120.95	1.12048	1.37913e-160	2.07834e-162
1944	11.75	27.57	1.23044	2.4807e-48	1.29213e-49
1953	2.1	12.31	2.55137	8.21907e-233	8.0608e-235
1958	110.2	2.86	-5.26797	0	0
1960	0.31	0.01	-4.9542	6.55846e-06	1.7912e-06
196483	12.32	5.42	-1.18464	8.83198e-29	7.28868e-30
1991	0.11	1.07	3.28204	9.38176e-06	2.60324e-06
199745	1.72	3.78	1.13598	6.10015e-06	1.66093e-06
200407	18.91	39.01	1.04469	2.46666e-68	9.01286e-70
200844	0.06	0.55	3.1964	2.43441e-06	6.40994e-07
201232	2.07	6.03	1.54253	1.78437e-15	2.53004e-16
2026	46.33	131.75	1.50778	0	0
203260	10.18	22.47	1.14226	6.25378e-20	7.17304e-21
203523	0.57	1.17	1.03747	0.000821353	0.000284836
2042	0.05	0.99	4.30743	3.75197e-25	3.53612e-26
205	14.34	34	1.24549	2.41687e-235	2.34142e-237
205428	7.78	16	1.04023	1.24832e-46	6.76342e-48
2069	15.21	4.7	-1.69429	7.16404e-112	1.57659e-113
2073	7.79	15.89	1.02842	1.66971e-48	8.62716e-50
2124	0.13	0.69	2.40808	0.000298286	9.81444e-05
2152	4.56	11.02	1.27302	1.02837e-26	9.16322e-28
2157	0.62	2.18	1.81399	3.86123e-10	7.42136e-11
2170	20.17	47.88	1.24721	1.5468e-61	6.3178e-63
2171	90.82	31.03	-1.54935	2.41553e-91	6.6159e-93
2180	5.12	16.08	1.65105	3.75104e-94	9.9597e-96
2184	6.85	2.55	-1.42561	7.10316e-16	9.86338e-17
221301	0.95	0.26	-1.86942	2.99312e-07	7.2707e-08
221416	9.99	66.62	2.7374	0	0
221656	11.9	3.78	-1.6545	1.24516e-80	3.92416e-82
2224	360.8	1196.87	1.73	0	0
222546	0.03	0.3	3.32193	0.000326646	0.000107964
22868	6.02	2.99	-1.00962	2.56249e-30	2.02584e-31
2288	161.44	75.85	-1.08978	0	0
22914	0.03	0.54	4.16993	0.000392237	0.000130933
22917	0	0.64	6	4.60754e-05	1.37052e-05
22948	341.65	163.82	-1.06041	0	0
2297	7.06	16.8	1.25072	9.95431e-39	6.26832e-40
22979	1.27	0.63	-1.0114	6.39872e-08	1.46594e-08
22984	13.58	6.14	-1.14517	1.16797e-76	3.8695e-78
22989	0.15	0.46	1.61667	3.35421e-05	9.85884e-06
230	37.39	255.35	2.77175	0	0
23015	4.77	18.87	1.98403	2.0197e-162	3.00744e-164
23025	0.7	1.67	1.25442	1.70731e-17	2.19922e-18
23026	0.59	1.34	1.18345	2.61623e-09	5.33666e-10
23052	1.35	0.44	-1.61738	3.30858e-10	6.33936e-11
23072	0.97	0.36	-1.42999	7.76106e-08	1.78873e-08
23078	5.59	2.53	-1.14371	9.45342e-32	7.1514e-33
23109	2.06	0.14	-3.87915	3.60474e-31	2.7873e-32
23136	22.9	7.82	-1.55011	3.30677e-117	6.80258e-119
23149	10.2	4.18	-1.28699	1.29552e-29	1.04435e-30
23160	29.22	12.35	-1.24245	5.63291e-103	1.37101e-104
23171	14.97	6.14	-1.28576	1.18792e-63	4.68148e-65
23175	6.8	23.19	1.7699	3.7922e-205	4.35416e-207
23212	27.96	10.71	-1.38441	1.85545e-56	8.28862e-58
23223	14.14	4.42	-1.67766	1.85968e-99	4.71536e-101
23233	8.88	4.4	-1.01306	6.48647e-40	3.9721e-41
23246	66.19	24.92	-1.40931	1.30286e-192	1.57385e-194
23254	2.63	0.88	-1.57949	4.30705e-14	6.5448e-15
23329	2.6	0.99	-1.39301	6.84759e-24	6.78944e-25
23462	3.75	12.42	1.7277	2.688e-47	1.43064e-48
2348	180.31	507.77	1.4937	0	0
2353	102.6	17.26	-2.57153	0	0
2354	3.54	0.32	-3.46761	1.01144e-47	5.31062e-49
23560	60.33	26.62	-1.18037	1.28525e-139	2.31348e-141
23581	0.18	2.62	3.8635	8.01879e-34	5.69688e-35
23586	0.43	1.23	1.51625	9.98727e-09	2.131e-09
23616	2.54	0.86	-1.56242	5.26799e-10	1.0226e-10
23761	12.43	6.19	-1.00581	2.78556e-24	2.70194e-25
246721	4.96	2.13	-1.21949	1.7973e-10	3.38136e-11
251	6.16	14.86	1.27043	9.25118e-39	5.82002e-40
2526	0.44	0.17	-1.37197	0.000414581	0.000138888
253639	1.2	0.46	-1.38333	1.37549e-06	3.54606e-07
254268	0.1	0.47	2.23266	0.000499316	0.000169275
2543	0.02	1.6	6.32193	0.000392307	0.000130933
255231	3.9	1.61	-1.27641	3.22586e-13	5.1623e-14
255394	0.83	2.59	1.64177	6.8742e-15	1.00264e-15
255738	51.02	156.73	1.61915	0	0
256281	6.76	18.06	1.4177	8.97013e-19	1.08251e-19
256329	0.4	1.85	2.20945	1.50961e-09	3.02878e-10
2564	4.32	13.55	1.64919	6.18558e-47	3.32176e-48
256586	8.62	3.36	-1.35923	2.70193e-11	4.84092e-12
256691	6.3	2.45	-1.36257	1.18e-26	1.05425e-27
257364	8.01	18.18	1.18248	6.39356e-55	2.93258e-56
257407	0.04	1.48	5.20945	1.07393e-25	9.95452e-27
25764	43.56	19.27	-1.17665	3.08216e-53	1.44321e-54
25794	0.39	1.98	2.34395	1.56999e-08	3.40342e-09
25809	0.44	1.57	1.83519	8.59891e-06	2.37676e-06
25830	0.34	1.15	1.75803	5.7486e-05	1.72884e-05
2588	12.44	26.31	1.08062	7.48659e-50	3.7518e-51
25885	7.24	3.1	-1.22372	2.21813e-47	1.17658e-48
25895	1.42	3.54	1.31786	2.19922e-11	3.91788e-12
25907	3.73	18.19	2.2859	3.17325e-80	1.00955e-81
25929	12.35	4.3	-1.5221	5.18269e-91	1.42259e-92
25961	1.26	2.74	1.12075	1.62193e-06	4.2134e-07
2597	5817.76	12385.7	1.09014	0	0
26049	2.17	0.74	-1.5521	3.34354e-19	3.94298e-20
26064	11.27	4.58	-1.29907	6.97713e-60	2.94156e-61
26155	104.33	46.91	-1.15319	3.05033e-258	2.62676e-260
2618	76.83	37.15	-1.04831	9.25748e-173	1.26223e-174
26231	0.21	1.01	2.26589	0.000499404	0.000169275
26232	56.63	119.14	1.07302	3.0224e-160	4.57282e-162
2626	1.54	5.76	1.90314	4.16296e-29	3.40316e-30
26287	7.57	3.01	-1.33053	3.71432e-13	5.98174e-14
2632	29.55	89.4	1.59712	0	0
2634	0.18	0.79	2.13386	7.42954e-08	1.70921e-08
26355	108.49	402.79	1.89247	0	0
26471	34.44	138.82	2.01106	1.54088e-239	1.44671e-241
266740	0.89	0.24	-1.89077	0.000394417	0.000131708
26751	0.49	1.34	1.45138	0.00054813	0.000186447
26872	2.81	0.85	-1.72504	4.08344e-07	1.00169e-07
26973	46.67	18.95	-1.3003	3.81586e-157	5.91022e-159
27113	3.4	8.9	1.38827	5.49313e-18	6.92472e-19
27129	16.05	63.52	1.98464	0	0
272	0.49	1.15	1.23078	5.40786e-05	1.6199e-05
27290	0.59	4.06	2.78269	5.51735e-05	1.65534e-05
27340	6.37	1.93	-1.72269	2.94908e-94	7.79508e-96
27345	0.83	1.8	1.11681	2.99338e-08	6.65196e-09
27346	47.7	127.73	1.42104	0	0
2738	2.82	6.22	1.14122	3.66128e-08	8.20186e-09
27434	6.57	14.09	1.10071	1.07275e-23	1.06877e-24
27443	0.04	0.18	2.16993	0.000186926	5.97936e-05
283	6.81	25.28	1.89227	3.37013e-34	2.36002e-35
283130	1.4	3.75	1.42146	1.29968e-10	2.42806e-11
283212	4.09	8.56	1.06551	9.81948e-14	1.52266e-14
283232	2.28	4.57	1.00316	7.82792e-06	2.15242e-06
283248	4	11.56	1.53107	5.10587e-41	3.05644e-42
283298	1.8	0.29	-2.63387	9.52789e-16	1.33215e-16
283554	0.43	0.96	1.1587	0.000258353	8.4279e-05
283748	0	0.24	4.58496	4.60661e-05	1.37052e-05
284040	0	0.31	4.9542	0.000174243	5.55178e-05
284086	1.57	6.36	2.01826	3.85037e-49	1.97101e-50
284325	3.53	8.08	1.19469	1.30335e-18	1.58846e-19
284339	0.05	0.45	3.16993	0.000326705	0.000107964
284427	0.64	0.1	-2.67807	0.000890932	0.00031083
284612	2.8	1.22	-1.19855	8.65225e-11	1.59364e-11
284716	0.21	1.09	2.37587	5.06612e-28	4.31114e-29
285343	13.29	27.07	1.02635	3.26897e-36	2.18166e-37
285966	0.83	2.85	1.77978	1.68941e-17	2.17516e-18
285971	1.02	2.77	1.44132	1.04505e-08	2.2336e-09
286499	3.34	1.58	-1.07992	1.86401e-09	3.76214e-10
2875	0.2	0.82	2.03562	0.000486289	0.000164655
29078	13.62	5.58	-1.28739	5.69516e-35	3.93028e-36
2936	30.16	13.38	-1.17256	2.1962e-87	6.30414e-89
2966	14.69	6.24	-1.23522	6.7485e-26	6.19884e-27
2992	18.78	8.97	-1.06602	1.66131e-26	1.4942e-27
29923	13.92	47.97	1.78497	3.07556e-114	6.62122e-116
29943	0.53	1.66	1.64712	4.65391e-11	8.44394e-12
29964	1.29	2.71	1.07092	0.000223168	7.22274e-05
30001	24.45	62.21	1.34731	0	0
30008	0.3	1.38	2.20163	3.202e-07	7.80106e-08
3005	123.4	54.03	-1.19151	6.14258e-266	5.21616e-268
3046	11.19	25.4	1.18262	4.07055e-19	4.82712e-20
3084	7.79	3.11	-1.32471	5.20272e-17	6.86976e-18
3090	0.03	0.48	4	1.50729e-06	3.89938e-07
3105	199.74	541.36	1.43847	0	0
3106	39.44	105.27	1.41636	5.08766e-190	6.29796e-192
3107	69.28	144.93	1.06485	8.35177e-177	1.10877e-178
3108	3.25	6.63	1.02857	2.91778e-06	7.73504e-07
3155	6.19	13.13	1.08486	1.01686e-19	1.17484e-20
3156	22.8	48.26	1.08179	8.42708e-178	1.10869e-179
3157	38.44	169.9	2.14401	0	0
3164	48.46	22.53	-1.10495	1.69579e-100	4.26938e-102
3171	0.39	0.03	-3.70044	0.00086778	0.000301974
326625	22.94	47.87	1.06126	9.27084e-78	3.03262e-79
327	71.7	35.07	-1.03174	5.95635e-127	1.16121e-128
3276	206.11	100.64	-1.03421	1.89096e-208	2.12594e-210
3299	0.97	2.88	1.57001	6.49395e-11	1.18601e-11
3300	9.91	26.43	1.41522	3.46773e-93	9.29042e-95
3303	272.43	79.62	-1.77468	0	0
3304	206.8	54.68	-1.91915	0	0
3308	102.81	42.16	-1.28603	0	0
3310	0.62	0.07	-3.14684	1.0806e-05	3.01266e-06
3312	1322.79	596.16	-1.14981	0	0
3326	1081.31	501.04	-1.10978	0	0
3336	275.06	132.53	-1.05343	2.3359e-196	2.77984e-198
3399	246.89	106.76	-1.2095	4.51253e-288	3.67004e-290
341	1.22	3.62	1.56911	0.000984535	0.000345488
3418	40.88	93.32	1.19079	1.14842e-146	1.96417e-148
3422	48.36	150.38	1.63673	0	0
342979	3.18	0.97	-1.71297	2.9711e-12	5.03534e-13
3437	2.48	5.47	1.1412	3.94841e-12	6.75778e-13
347733	1.68	4.61	1.45631	1.82656e-12	3.04972e-13
347902	7.45	18.77	1.33312	1.50191e-68	5.46982e-70
348013	2.09	14.45	2.78949	4.66049e-52	2.24078e-53
348180	9.04	3.31	-1.44949	1.93826e-18	2.38892e-19
3484	0.61	3.69	2.59674	2.57218e-17	3.33636e-18
3486	29.1	160.74	2.46564	0	0
3487	21.29	47.79	1.16653	1.24266e-96	3.21776e-98
3489	37.24	82.62	1.14964	1.46084e-69	5.25036e-71
3491	192.25	71.04	-1.43628	0	0
3561	0.27	5.48	4.34314	4.37254e-37	2.85802e-38
3576	0.25	1	2	0.000290678	9.54674e-05
3589	12.32	5.93	-1.0549	5.75219e-23	5.84094e-24
359845	8	3.92	-1.02915	1.06767e-23	1.06307e-24
3625	0.46	1.4	1.60572	1.41773e-07	3.33448e-08
3638	38.51	219.84	2.51315	0	0
3665	1.6	3.23	1.01346	0.000496841	0.000168347
3669	1.39	5.55	1.9974	6.85666e-16	9.49648e-17
3678	42.55	97.19	1.19165	0	0
3689	0.53	3.17	2.58042	6.25163e-26	5.73496e-27
3694	0.81	0.38	-1.09192	0.000578654	0.000197279
3696	0.22	0.63	1.51785	7.72067e-09	1.6326e-09
3708	5.13	1.8	-1.51096	1.38196e-68	5.0247e-70
375189	0	0.71	6.14975	8.97573e-05	2.75842e-05
3755	6.61	3.09	-1.09704	6.71497e-15	9.79016e-16
376940	0.54	1.12	1.05247	4.23566e-11	7.66482e-12
3777	1.73	7.86	2.18376	2.28915e-70	8.13152e-72
3784	3.52	10.13	1.52499	2.68971e-42	1.57632e-43
3817	0.12	0.53	2.14296	0.000186501	5.96352e-05
3822	0.75	2.96	1.98063	1.08883e-07	2.53748e-08
3823	0.92	5.76	2.64636	1.60992e-16	2.17102e-17
387787	1.08	2.88	1.41504	0.000181859	5.80748e-05
388341	1.11	4.29	1.95042	2.77168e-24	2.68516e-25
3885	0	1.31	7.03342	2.0815e-12	3.48784e-13
388963	0.37	1.41	1.9301	3.015e-06	7.99996e-07
389337	0.38	1.18	1.63472	1.33618e-09	2.66964e-10
389524	0.49	1.67	1.76899	6.24878e-11	1.14049e-11
389840	0.8	2.26	1.49825	3.78034e-13	6.09258e-14
389941	0.36	0.02	-4.16993	0.000260222	8.49354e-05
39	65.77	211.24	1.68338	0	0
393	0.24	0.79	1.71882	4.22767e-05	1.25323e-05
3949	21.42	47.55	1.15049	3.01388e-198	3.5326e-200
3980	10.13	4.55	-1.1547	1.83277e-34	1.27906e-35
4010	0.54	0.2	-1.43296	0.000131553	4.12548e-05
401052	0.69	1.79	1.37529	6.06694e-05	1.82893e-05
401152	20.09	68.08	1.76075	0	0
4015	5.88	41.42	2.81644	0	0
4017	62.55	192	1.61802	0	0
401934	1.08	3.51	1.70044	1.80725e-10	3.40224e-11
401944	0.35	5.25	3.90689	3.70489e-86	1.09228e-87
402778	0.49	1.54	1.65208	1.50657e-09	3.02178e-10
4035	5.6	13.2	1.23704	1.36424e-196	1.61535e-198
404550	8.91	18.88	1.08336	4.90948e-14	7.49252e-15
4046	0.2	1.47	2.87774	3.90576e-07	9.56704e-08
4047	30.33	111.81	1.88223	0	0
4060	2.22	6.14	1.46768	2.28294e-17	2.95572e-18
4071	591.89	248.09	-1.25447	0	0
407977	1.78	0	-7.47573	1.32809e-18	1.62021e-19
408050	0.57	1.17	1.03747	2.00726e-05	5.74618e-06
4093	0.33	0.79	1.25939	1.13058e-05	3.16012e-06
414	0.59	1.47	1.31703	8.61377e-06	2.38138e-06
4151	8.4	27.39	1.70519	6.65275e-49	3.41748e-50
4157	1.11	2.78	1.32453	2.33576e-10	4.42372e-11
4175	72.66	35.67	-1.02645	4.74565e-201	5.53404e-203
4185	0.77	0.36	-1.09686	0.000490446	0.000166122
4192	0.38	1.52	2	0.00046175	0.000155933
4322	1	9.97	3.31759	5.40944e-96	1.40396e-97
4323	0.64	1.31	1.03342	0.000200879	6.4605e-05
4330	0.89	1.8	1.01612	8.99034e-11	1.65807e-11
440	28.43	63.25	1.15365	6.97384e-111	1.5389e-112
441054	0.28	1.46	2.38247	1.43336e-05	4.04756e-06
445571	1.89	5.38	1.50922	4.67279e-10	9.04266e-11
445815	0.39	0	-5.2854	1.47439e-16	1.98472e-17
4485	0.26	0.81	1.63941	5.65189e-05	1.69773e-05
4501	95.9	258.15	1.42861	2.99183e-139	5.42114e-141
4524	1.6	3.88	1.27798	1.02411e-31	7.75342e-33
4582	21.16	160.94	2.92711	0	0
4597	30.66	139.62	2.18708	0	0
4598	18.34	56.87	1.63267	6.40978e-177	8.47124e-179
4601	14.92	35.97	1.26955	3.70457e-125	7.26646e-127
4602	1.84	0.74	-1.31411	1.1879e-07	2.77902e-08
4610	0.76	1.7	1.16146	1.91986e-06	5.01376e-07
4648	0.73	2.61	1.83808	6.04198e-32	4.54178e-33
467	15.82	5.29	-1.58041	6.13959e-47	3.28972e-48
4688	0.07	0.52	2.89308	0.000238101	7.7402e-05
4691	314.4	154.54	-1.02462	0	0
4752	3.32	0.89	-1.89931	1.2981e-15	1.82892e-16
4758	27.83	69.86	1.32783	4.07531e-160	6.19022e-162
4839	53.68	23.78	-1.17464	6.54066e-132	1.23209e-133
4854	0.3	0.83	1.46815	3.14845e-09	6.45054e-10
4881	9.03	19.69	1.12467	8.95152e-71	3.153e-72
492307	0	0.64	6	8.97748e-05	2.75842e-05
492311	1.07	3.47	1.69732	9.96724e-17	1.33099e-17
4927	27.67	13.65	-1.01942	6.46745e-57	2.85818e-58
4929	1.78	0.74	-1.26628	3.1064e-07	7.55702e-08
494143	29.01	13.42	-1.11217	1.25951e-31	9.58076e-33
494514	2.1	4.98	1.24576	4.09398e-05	1.21189e-05
5026	29.62	13.04	-1.18363	2.47176e-64	9.6523e-66
5032	1.25	4.25	1.76553	4.80548e-15	6.93722e-16
5033	41.75	129.76	1.636	0	0
5036	191.77	94.43	-1.02206	0	0
50487	3.7	12.24	1.72601	3.66465e-55	1.66774e-56
5054	9.22	20.28	1.13722	8.11107e-60	3.42448e-61
50615	0.04	0.59	3.88264	2.2974e-11	4.09828e-12
50814	44.45	102.4	1.20396	5.13504e-149	8.65974e-151
50937	1.02	2.22	1.12199	3.85297e-16	5.28798e-17
5097	1.05	3.58	1.76957	4.96935e-19	5.92268e-20
51018	19.85	7.68	-1.36996	4.69919e-48	2.4561e-49
51042	57.44	28.29	-1.02176	9.63924e-27	8.5832e-28
5105	0.38	1.03	1.43857	0.000276428	9.0506e-05
5106	8.07	16.67	1.04661	7.46527e-31	5.8215e-32
51063	1.09	2.36	1.11446	0.000447899	0.000150826
51073	101.95	40.49	-1.33222	9.64532e-153	1.55737e-154
51129	5.26	16.3	1.63174	7.54647e-46	4.18346e-47
51141	9.51	45.58	2.26088	1.89048e-277	1.58275e-279
51154	56.28	24.47	-1.20161	6.74082e-120	1.35445e-121
51236	16.65	8.15	-1.03065	1.0367e-31	7.86112e-33
5129	10.05	27.45	1.44961	1.38983e-108	3.15002e-110
51388	28.15	12.08	-1.22051	4.12831e-63	1.64421e-64
51477	0.5	1.89	1.91839	3.65462e-08	8.18258e-09
51478	21.14	61.79	1.5474	4.9494e-130	9.4122e-132
51491	98.2	37.81	-1.37696	1.06843e-101	2.6452e-103
51524	33.68	16.38	-1.03996	1.64203e-18	2.01498e-19
51540	8.36	3.75	-1.15661	1.44818e-19	1.68271e-20
5155	7.42	15.32	1.04593	3.29903e-39	2.05178e-40
5163	4.97	16.75	1.75284	3.62598e-107	8.43504e-109
51646	18.51	40.22	1.11961	4.25883e-82	1.30908e-83
5165	5.61	17.21	1.61717	6.25425e-160	9.57474e-162
51702	0.55	1.59	1.53152	1.09687e-07	2.55688e-08
51703	0.34	0.86	1.3388	0.000293804	9.65818e-05
51750	5.73	2.49	-1.20239	1.46415e-28	1.21706e-29
51760	4.55	9.66	1.08616	9.49861e-16	1.32692e-16
51805	24.05	10.99	-1.12985	1.92371e-26	1.73596e-27
5189	5.25	2.5	-1.07039	1.05361e-19	1.21983e-20
5198	20.1	9.48	-1.08424	5.1157e-87	1.48374e-88
5210	4.32	28.32	2.71272	7.25398e-291	5.76952e-293
5212	0.6	2.12	1.82103	9.64623e-08	2.24052e-08
5224	0.06	1.23	4.35755	3.28927e-05	9.6601e-06
5228	1.06	0.17	-2.64046	2.53236e-06	6.67694e-07
5230	760.9	2225.27	1.5482	0	0
5243	0.69	0.24	-1.52356	2.25819e-05	6.49826e-06
5251	0.42	0.97	1.2076	1.74809e-05	4.9708e-06
5252	9.93	20.06	1.01446	1.59675e-30	1.25376e-31
5274	4.41	12.22	1.47039	2.64196e-27	2.30196e-28
5321	14.11	3.23	-2.12711	2.04367e-87	5.85408e-89
5327	9.84	22.44	1.18934	3.15236e-67	1.17068e-68
5347	106.79	43.79	-1.2861	1.03536e-254	9.1636e-257
5349	0.87	4.36	2.32524	1.37117e-06	3.53328e-07
5352	90.42	213.06	1.23655	0	0
5365	0.66	1.36	1.04307	2.34203e-07	5.62608e-08
53916	5.71	12.73	1.15667	3.64411e-14	5.51564e-15
541565	6.49	15.59	1.26433	7.84623e-32	5.9262e-33
54206	8.12	22.01	1.43861	2.87447e-83	8.7324e-85
54332	4.92	1.89	-1.38027	2.82837e-24	2.74684e-25
54345	2.62	1.25	-1.06764	0.000212832	6.86784e-05
54433	33.61	14.51	-1.21184	5.3965e-38	3.45954e-39
54437	0.02	0.86	5.42626	1.52438e-21	1.62721e-22
54456	0.13	0.57	2.13245	0.000676468	0.000232326
54541	183.23	489.41	1.41739	0	0
54606	56.65	25.43	-1.15554	1.65285e-144	2.87632e-146
54626	3.06	1.13	-1.43721	5.70929e-17	7.5523e-18
54680	9.75	4.61	-1.08064	2.63444e-24	2.54748e-25
54758	16.1	7.74	-1.05666	1.67862e-23	1.68344e-24
54865	48.2	16.5	-1.54657	8.26511e-141	1.47291e-142
54937	1.77	0.78	-1.1822	0.000263171	8.59454e-05
54956	4.36	9.15	1.06944	9.78985e-21	1.08308e-21
55003	44.76	20.11	-1.1543	5.69052e-60	2.39572e-61
5507	6.3	23.94	1.926	1.51702e-116	3.14798e-118
55076	39.42	167.48	2.08699	0	0
55127	14.6	5.24	-1.47833	7.47793e-162	1.12245e-163
55130	2.61	1.1	-1.24655	3.07843e-08	6.852e-09
55139	12.49	30.17	1.27234	1.35942e-71	4.73138e-73
55154	35.15	15.19	-1.2104	2.16847e-59	9.18116e-61
5519	39.18	17.32	-1.17768	1.84934e-150	3.0745e-152
55210	61.1	27.41	-1.15647	2.98061e-135	5.50776e-137
5522	0.24	0.71	1.56478	3.92173e-05	1.15973e-05
5526	3.99	17.22	2.10962	8.28192e-95	2.17424e-96
55260	1.43	4.36	1.60831	3.14481e-17	4.0998e-18
55278	6.09	2.85	-1.09548	3.99836e-21	4.34698e-22
55304	0.98	2.12	1.11321	1.41497e-07	3.32714e-08
55466	5.08	2.46	-1.04617	7.50267e-12	1.2998e-12
55559	32.47	13.43	-1.27365	5.88029e-46	3.23518e-47
55612	7.51	2.43	-1.62786	1.31478e-58	5.6296e-60
55622	14.39	5.84	-1.30103	3.44274e-47	1.84058e-48
55640	1.19	0.55	-1.11346	0.000956366	0.000334974
55646	21.67	9.62	-1.17159	3.53398e-32	2.63326e-33
55650	3.42	8.13	1.24926	1.47702e-20	1.64555e-21
55748	19.36	9.42	-1.03928	4.23028e-39	2.63602e-40
55779	0.35	0.88	1.33015	2.41788e-08	5.3268e-09
55818	9.82	23.14	1.23659	3.86228e-108	8.79996e-110
55863	64.87	31.55	-1.03991	9.41937e-56	4.24722e-57
55889	0.12	0	-3.58496	0.000208127	6.70608e-05
55893	4.99	12.77	1.35565	1.20174e-70	4.24008e-72
55902	10.57	101.97	3.2701	0	0
5598	4.6	9.47	1.04173	7.35174e-21	8.09826e-22
56001	5.42	2.23	-1.28125	2.50389e-14	3.7494e-15
56062	42.97	9.88	-2.12075	0	0
56204	1.22	3.31	1.43995	2.65765e-18	3.29624e-19
56256	7.13	3.37	-1.08115	3.35018e-12	5.70784e-13
56475	8.79	4.36	-1.01154	4.04718e-10	7.79328e-11
5648	0.05	0.44	3.1375	1.0469e-05	2.91682e-06
5652	0.92	3.2	1.79837	4.02844e-11	7.2826e-12
5657	1.4	6.24	2.15612	8.9427e-14	1.38403e-14
56603	2.42	1.04	-1.21842	1.93993e-11	3.44088e-12
56666	3.54	8.49	1.26202	3.10858e-27	2.71968e-28
56667	7.02	15.73	1.16398	1.5756e-41	9.37518e-43
56901	4.62	106.33	4.52451	0	0
56902	29.55	12.54	-1.23662	4.34215e-58	1.8748e-59
56924	1.05	0.4	-1.39232	5.01392e-05	1.4983e-05
56978	0.15	0.56	1.90046	0.000947987	0.000331926
57101	19.36	3.1	-2.64274	2.74698e-192	3.35118e-194
57159	0.46	1.65	1.84276	3.60203e-06	9.62436e-07
57165	0.48	1.22	1.34577	0.00035944	0.000119641
57178	8.82	18.13	1.03953	1.27954e-91	3.48158e-93
57180	10.18	5.03	-1.01711	5.09692e-17	6.71786e-18
57326	13.52	29.69	1.13488	4.64541e-82	1.43346e-83
57393	0.74	2.03	1.45588	7.56022e-05	2.3008e-05
5742	1.52	5.08	1.74076	6.04942e-44	3.4657e-45
57476	24.47	12.06	-1.02078	1.80792e-134	3.3516e-136
575	0.04	0.22	2.45943	0.000276761	9.06318e-05
57523	0.04	0.24	2.58496	0.000112906	3.51304e-05
57530	1.71	0.26	-2.71741	8.69744e-26	8.02024e-27
57539	2.78	1.18	-1.2363	4.1469e-22	4.3448e-23
57561	5.41	19.12	1.82138	2.24087e-140	4.00682e-142
576	3.73	1.45	-1.36312	6.1972e-24	6.12234e-25
57621	6.71	3.21	-1.06374	2.68409e-16	3.65808e-17
57622	2.66	1.26	-1.078	5.47926e-08	1.24645e-08
57643	1.37	2.77	1.01571	5.82351e-13	9.48994e-14
57647	24.01	10.53	-1.18913	1.161e-101	2.88132e-103
57657	2.15	4.41	1.03644	2.73553e-10	5.20702e-11
57673	2.19	0.75	-1.54597	2.11713e-19	2.48024e-20
5768	37.42	125.39	1.74454	0	0
57799	10.14	21.08	1.05582	8.89628e-44	5.11794e-45
5798	0.06	0.95	3.98489	9.31675e-14	1.44303e-14
5801	0.58	2.89	2.31694	3.79872e-19	4.4934e-20
5822	8.31	3.77	-1.14028	2.62252e-24	2.53438e-25
58476	4.73	16.61	1.81214	3.18459e-110	7.16066e-112
58528	0.62	3.01	2.27942	1.89915e-35	1.29245e-36
5876	79.72	35.61	-1.16266	8.9271e-108	2.03932e-109
5919	73.44	182.03	1.30954	1.06949e-143	1.86755e-145
593	23.49	50.73	1.11079	2.16925e-75	7.26456e-77
59344	0.24	0.7	1.54432	0.000739489	0.000255562
595	43.73	14.24	-1.61867	1.37705e-278	1.14466e-280
6038	2.71	8.63	1.67107	2.98654e-27	2.61112e-28
60598	4.1	8.59	1.06703	6.14717e-18	7.75656e-19
6095	0.02	0.4	4.32193	2.51956e-18	3.11894e-19
629	3.34	8.05	1.26914	1.25984e-22	1.2951e-23
6296	0.48	0.08	-2.58496	0.000303275	9.98946e-05
6307	39.69	179.06	2.1736	0	0
6309	6.82	18.25	1.42005	3.3824e-156	5.29954e-158
6319	138.54	432.66	1.64293	0	0
6329	0.05	0.19	1.926	0.000782958	0.000271006
63827	0.33	1	1.59946	2.6165e-05	7.5935e-06
63901	1.94	3.88	1	8.77648e-11	1.61705e-11
63920	2.06	4.53	1.13687	3.90242e-12	6.6744e-13
63976	0.18	1.53	3.08746	3.01861e-31	2.32506e-32
6398	6.63	14.68	1.14677	1.17954e-23	1.17729e-24
64098	1.3	0.65	-1	8.4948e-05	2.603e-05
641371	3.29	16.94	2.36427	3.32053e-62	1.33838e-63
64147	2.12	1.05	-1.01367	4.74971e-05	1.41565e-05
641649	2.86	7.28	1.34792	3.03853e-08	6.75592e-09
64216	19.61	9.07	-1.11242	2.02541e-29	1.64e-30
64220	6.78	16.89	1.31681	1.44269e-49	7.29886e-51
642273	0.77	2.01	1.38427	6.82566e-10	1.33231e-10
642658	0.73	1.69	1.21105	1.0257e-05	2.8547e-06
64318	14.58	7.01	-1.0565	1.16903e-39	7.1937e-41
643314	1.2	0.34	-1.81943	2.40786e-15	3.43568e-16
644019	7.16	2.32	-1.62583	2.46228e-10	4.66628e-11
6446	140.31	62.29	-1.17155	1.28631e-305	1e-307
6452	2.88	6.18	1.10154	6.87085e-47	3.69798e-48
64699	21.44	56.05	1.38641	6.9524e-138	1.27224e-139
647024	0.26	0.7	1.42884	1.10143e-06	2.81384e-07
64772	5.07	2.43	-1.06103	4.19308e-09	8.68606e-10
64794	12.22	5.67	-1.10782	6.77928e-34	4.80412e-35
64840	9.9	31.74	1.6808	1.98024e-93	5.29342e-95
64850	6.89	2.63	-1.38944	4.15741e-18	5.20608e-19
64866	3.03	7.63	1.33237	2.87892e-47	1.53398e-48
648791	1.4	5.07	1.85656	1.38432e-16	1.85851e-17
64900	1.92	4.64	1.27302	7.94786e-20	9.15416e-21
65010	8.55	21.09	1.30256	9.36878e-57	4.15718e-58
6507	10.18	2.94	-1.79185	1.00884e-77	3.3061e-79
65083	12.35	4.2	-1.55605	6.16185e-85	1.85349e-86
6513	50.16	151.34	1.59318	0	0
6515	23.67	72.46	1.61413	0	0
6518	1.24	3.73	1.58884	5.0567e-15	7.30594e-16
65217	0.07	0.31	2.14684	2.29182e-05	6.6019e-06
65263	7.34	3.2	-1.19771	2.97983e-19	3.50694e-20
653489	0.22	0.05	-2.1375	0.000642108	0.000219796
6535	54.28	109.93	1.01809	8.83002e-254	7.86792e-256
6539	1.22	3.08	1.33605	1.07784e-10	2.00202e-11
654346	0.54	3.05	2.49778	8.75518e-14	1.35396e-14
6590	62.45	133.55	1.09661	2.43265e-65	9.35412e-67
6615	5.42	2.12	-1.35423	2.51102e-11	4.48986e-12
6627	136	62.86	-1.11339	2.60997e-122	5.19746e-124
664	61.26	440.91	2.84747	0	0
6646	42.46	20.17	-1.07389	5.7156e-66	2.1636e-67
665	25.14	104.01	2.04867	0	0
6652	32.16	13.64	-1.23742	2.90471e-89	8.14682e-91
6676	4.28	56.11	3.71258	9.4275e-233	9.30234e-235
6690	0.71	4.03	2.50489	4.40983e-07	1.08598e-07
6713	41.67	117.16	1.4914	0	0
6781	0.71	3.06	2.10764	4.80807e-26	4.3992e-27
6869	0.28	0.03	-3.22239	0.000715617	0.000246456
6891	18.78	9.26	-1.02011	2.09726e-38	1.33195e-39
694	9.06	24.81	1.45334	2.2668e-148	3.84984e-150
6950	177.54	86.34	-1.04004	0	0
7010	0.04	0.36	3.16993	1.8324e-05	5.2215e-06
7042	0.29	0.79	1.4458	1.10117e-06	2.81384e-07
705	28.51	12.84	-1.15082	2.17445e-50	1.07539e-51
7057	2.98	1.23	-1.27665	7.57401e-20	8.71904e-21
7080	0.99	2.83	1.5153	2.0343e-09	4.12042e-10
7087	1.17	0.54	-1.11548	5.20458e-05	1.55839e-05
7108	8.92	46.09	2.36934	7.75095e-181	9.96564e-183
7138	50.14	104.77	1.06319	5.86876e-85	1.76182e-86
7162	13.33	30.8	1.20825	1.21751e-86	3.55308e-88
720	0.18	0	-4.16993	7.85589e-06	2.16246e-06
721	0	0.29	4.85798	3.71134e-09	7.65706e-10
7226	7.62	3.73	-1.03062	5.79835e-13	9.44546e-14
727851	2.07	0.76	-1.44556	1.55517e-19	1.80887e-20
728229	0.55	1.85	1.75002	1.79204e-06	4.66924e-07
729428	0	3.12	8.2854	1.0857e-07	2.52888e-08
7407	81.98	33.4	-1.29542	0	0
7421	6.99	3.32	-1.07411	2.23765e-26	2.02328e-27
7422	22.41	72.09	1.68566	0	0
7436	2.08	9.69	2.21991	8.74753e-116	1.8466e-117
7466	7.38	18.07	1.2919	3.69045e-70	1.32196e-71
7483	0.61	1.24	1.02346	0.000674993	0.000231658
7504	5.24	2.45	-1.09679	1.43977e-22	1.48179e-23
752014	0	1.17	6.87036	7.2963e-09	1.54112e-09
7538	7.05	3.34	-1.07778	1.51059e-10	2.83472e-11
754	79.65	226.21	1.50592	0	0
7571	1.72	3.44	1	2.33228e-07	5.59986e-08
768	20.33	308.91	3.9255	0	0
7781	1.22	2.75	1.17255	1.89618e-05	5.40892e-06
780776	0.18	0.86	2.25634	1.35515e-05	3.82022e-06
7846	32.4	99.87	1.62406	1.1991e-284	9.82396e-287
7851	0.18	0.8	2.152	2.56811e-05	7.4408e-06
7867	27.79	13.76	-1.01409	1.87204e-50	9.23592e-52
790	21.4	9.78	-1.1297	6.64342e-133	1.24351e-134
79050	29.14	12.75	-1.1925	2.97215e-46	1.62098e-47
79077	114.99	42.4	-1.43937	4.89418e-160	7.46332e-162
79080	91.69	34.5	-1.41017	1.45659e-221	1.4721e-223
79081	7.54	20.78	1.46256	2.72746e-36	1.81537e-37
79084	37.26	16.93	-1.13805	2.74023e-81	8.554e-83
79090	5.22	12.84	1.29852	2.17541e-12	3.6517e-13
79094	1.21	2.73	1.17389	4.66635e-05	1.38969e-05
79098	0.16	0.8	2.32193	1.62349e-11	2.86504e-12
79152	5.91	14.65	1.30967	8.1286e-35	5.6242e-36
79369	0.34	1.57	2.20716	5.04736e-07	1.25143e-07
79444	1.26	4.63	1.87759	3.00815e-12	5.10532e-13
79465	2	0.83	-1.26882	2.15009e-07	5.14314e-08
79585	6.47	2.92	-1.1478	1.6121e-22	1.66204e-23
79613	7.21	2.95	-1.28928	4.71273e-37	3.0832e-38
79644	4.11	10.37	1.33521	1.01325e-28	8.36804e-30
7965	45.71	17.66	-1.37202	1.43435e-64	5.58402e-66
79651	6.62	3.1	-1.09456	5.03183e-20	5.74138e-21
79660	2.07	4.8	1.2134	4.75113e-26	4.34426e-27
79663	2.6	1.21	-1.1035	3.28306e-05	9.63988e-06
79693	19.18	8.82	-1.12075	1.02748e-30	8.03082e-32
79729	1.54	5.22	1.76112	4.37247e-28	3.7104e-29
79735	17.61	36.03	1.0328	6.10859e-66	2.31602e-67
79763	62.93	30.1	-1.06398	4.2303e-46	2.31728e-47
79814	11.48	5.34	-1.10421	2.44926e-30	1.93339e-31
79816	1.33	2.7	1.02153	7.85803e-05	2.39942e-05
79845	1.78	6.01	1.75549	2.56774e-19	3.02042e-20
79873	2.28	6.95	1.60798	2.64172e-16	3.59876e-17
79924	0.43	1.43	1.73361	1.05692e-10	1.96189e-11
79930	0.25	2.06	3.04264	7.52232e-11	1.37968e-11
79987	2.16	4.57	1.08116	7.54119e-46	4.17602e-47
8000	133.32	288.04	1.11138	4.22595e-243	3.9424e-245
80063	0.6	0.09	-2.73697	2.97998e-07	7.237e-08
80119	3.82	1.68	-1.18511	8.15802e-10	1.60019e-10
80155	26.25	11.25	-1.22239	3.95678e-141	7.00398e-143
80303	1.52	0.57	-1.41504	0.00022482	7.2789e-05
80325	7.63	15.81	1.05108	9.08788e-24	9.03788e-25
80329	0.59	1.61	1.44827	3.79528e-08	8.51112e-09
80333	0.15	0	-3.90689	0.000208166	6.70608e-05
80339	2.64	5.95	1.17235	4.79609e-16	6.59384e-17
80727	49	118.09	1.26903	0	0
80852	0.61	1.59	1.38215	1.58493e-11	2.79604e-12
80856	3.68	9.49	1.3667	5.51283e-82	1.70442e-83
80896	0.55	0.14	-1.974	0.000152887	4.83842e-05
8139	1.11	0.54	-1.03953	0.000107801	3.34452e-05
81855	24.82	60.01	1.2737	2.35055e-194	2.82538e-196
8187	2.41	1.15	-1.0674	0.000266029	8.69262e-05
8193	2.69	1.2	-1.16457	3.49881e-07	8.55768e-08
8214	0	1.77	7.46761	8.14413e-12	1.41288e-12
8224	41.23	92.8	1.17043	0	0
8293	4.38	0	-8.77479	3.51189e-47	1.87965e-48
8334	15.45	5.68	-1.44364	1.04526e-10	1.93774e-11
83546	1.15	4.66	2.0187	2.55978e-12	4.31988e-13
83604	0.67	1.89	1.49615	4.82166e-11	8.75408e-12
83694	1.05	0.3	-1.80735	1.19631e-05	3.35028e-06
83719	7.77	28.99	1.89957	1.07332e-50	5.26326e-52
8372	8.53	20.2	1.24374	4.51667e-33	3.28446e-34
83729	1.22	5.74	2.23417	4.2951e-33	3.1182e-34
83743	41.55	18.29	-1.18379	1.08477e-93	2.88676e-95
83858	43.12	17.47	-1.30348	2.92407e-107	6.7847e-109
83876	0.41	0.13	-1.65711	0.000299047	9.84306e-05
83879	15.6	6.96	-1.16439	1.16641e-37	7.52634e-39
8398	0.94	2.96	1.65486	1.86263e-13	2.94398e-14
84033	0.85	1.75	1.04182	4.0764e-29	3.32996e-30
84058	31.63	68.02	1.10467	1.49071e-63	5.89258e-65
8406	2.15	4.38	1.02659	2.38395e-07	5.72964e-08
8408	31.06	77.75	1.32378	0	0
84135	5.75	2.62	-1.134	7.88127e-26	7.2582e-27
84163	4.62	12.67	1.45545	1.41067e-13	2.21024e-14
84172	14.31	5.83	-1.29546	7.85793e-78	2.56574e-79
84182	1.38	0.6	-1.20163	0.0001906	6.10486e-05
84189	0.24	0.63	1.39232	0.000403033	0.000134682
84264	14.33	5.96	-1.26565	1.6121e-21	1.72277e-22
84301	1.84	0.53	-1.79564	2.37528e-09	4.82812e-10
84315	8.19	3.98	-1.0411	1.30838e-09	2.61254e-10
84449	0.61	1.27	1.05795	4.71109e-05	1.40358e-05
84455	4.8	2.21	-1.11899	7.62854e-10	1.49314e-10
84518	4.2	9.44	1.1684	2.83369e-05	8.25602e-06
84816	11.72	5.07	-1.20891	1.33044e-20	1.47985e-21
84842	33.06	12.07	-1.45366	6.80239e-75	2.29838e-76
84858	5.17	14.64	1.50168	7.81917e-66	2.97392e-67
84875	2.47	4.98	1.01163	1.15132e-12	1.90234e-13
84915	1.37	0.45	-1.60618	2.59366e-06	6.84478e-07
84940	1.78	5.19	1.54386	3.49646e-16	4.78196e-17
8495	0.84	0.36	-1.22239	0.000637997	0.000218236
8497	0.8	9.86	3.62352	1.3441e-188	1.67992e-190
84988	19.4	47.61	1.29521	2.17641e-115	4.63342e-117
85002	2.7	0.99	-1.44746	1.649e-08	3.57964e-09
85019	4.43	1.89	-1.22892	4.27583e-14	6.4948e-15
8506	2.06	4.59	1.15585	1.00641e-22	1.03277e-23
8553	38.02	122.79	1.69136	0	0
8607	68.95	26.2	-1.39598	8.34067e-145	1.4365e-146
8614	7.14	21.76	1.60768	2.5445e-172	3.48458e-174
8623	16.73	7.54	-1.1498	8.48435e-32	6.41324e-33
8637	0	1.63	7.34873	1.59852e-06	4.14974e-07
8638	0.71	7.05	3.31173	1.20173e-49	6.05826e-51
864	1.46	3.25	1.15447	9.11717e-13	1.49936e-13
8646	0.14	0.63	2.16993	9.69113e-06	2.69198e-06
8710	0.24	1.45	2.59495	3.92858e-08	8.81946e-09
87178	20.56	9.76	-1.07489	4.23563e-77	1.39313e-78
8741	2.58	6.14	1.25087	2.80675e-09	5.73704e-10
8744	43.9	95.84	1.12641	7.15095e-136	1.31712e-137
8792	0.66	1.32	1	1.70521e-05	4.8448e-06
8794	0.63	1.71	1.44057	0.000469492	0.000158631
8839	118.85	299.61	1.33394	0	0
8884	15.43	7.28	-1.08373	1.20294e-38	7.5822e-40
8891	32.68	15.66	-1.06132	5.97116e-43	3.47086e-44
8908	3.42	1.42	-1.26811	2.76243e-11	4.95426e-12
8912	0.17	0.47	1.46713	6.89008e-06	1.88548e-06
8933	62.1	124.26	1.0007	9.06603e-108	2.07648e-109
8974	20.26	109.61	2.43567	0	0
8987	3.72	7.91	1.08838	7.51035e-20	8.64126e-21
89894	2.1	5.94	1.50007	2.19848e-11	3.91788e-12
901	7.19	32.82	2.19051	1.39191e-191	1.71471e-193
9022	15.94	42.08	1.40048	4.58288e-40	2.80092e-41
90293	10.26	4.64	-1.14483	1.6516e-28	1.37387e-29
90427	0.58	1.64	1.49957	7.34509e-11	1.34673e-11
9047	30.13	13.17	-1.19395	5.95391e-44	3.40386e-45
90673	1.11	3.46	1.64021	1.72944e-24	1.65787e-25
908	375.23	187.18	-1.00335	0	0
9132	0.68	0.13	-2.38702	7.73813e-07	1.94633e-07
9136	32.18	9.74	-1.72417	3.90398e-82	1.19767e-83
91461	3.62	1.57	-1.20523	1.73306e-09	3.49368e-10
9149	1.41	3.91	1.47147	3.22686e-14	4.8648e-15
91523	2.13	4.48	1.07265	1.9863e-08	4.3356e-09
91608	2.82	1.18	-1.25691	3.19325e-10	6.11648e-11
91801	3.24	1.3	-1.31748	5.63537e-15	8.1757e-16
91807	3.35	1.56	-1.10262	6.75307e-21	7.42264e-22
91860	1.16	0.47	-1.30339	1.15484e-06	2.95374e-07
9188	67.53	28.14	-1.26291	0	0
91942	57.58	27.71	-1.05516	5.34334e-31	4.14762e-32
91947	0.5	1.07	1.09761	0.000196123	6.29584e-05
9220	1.64	5.34	1.70314	1.1643e-18	1.41343e-19
9221	84.24	32.98	-1.35291	0	0
92255	2.03	4.07	1.00355	3.80299e-28	3.21578e-29
924	0.13	1.29	3.31079	2.43496e-06	6.40994e-07
9241	2.27	7.3	1.6852	2.39827e-22	2.4869e-23
9245	1.27	3.31	1.382	1.5666e-09	3.14782e-10
9249	15.9	37.36	1.23247	1.92781e-52	9.18828e-54
92558	0.42	1.35	1.6845	4.02397e-06	1.08071e-06
9277	38.1	15.19	-1.32667	5.63932e-103	1.37594e-104
9283	0.32	1.17	1.87036	1.2957e-08	2.78712e-09
9284	6.16	13.99	1.18339	7.1615e-18	9.06216e-19
9311	0.69	1.49	1.11064	0.000962026	0.000337014
93129	2.88	15.6	2.43741	1.36084e-87	3.88998e-89
9337	34.35	69.23	1.01109	1.01372e-114	2.17026e-116
93436	33.01	16.36	-1.01273	2.96835e-57	1.30471e-58
94241	0.02	0.21	3.39232	5.65777e-05	1.69984e-05
9466	14.67	7.18	-1.03081	1.75322e-29	1.41645e-30
9468	0.09	0.47	2.38466	4.78988e-07	1.18472e-07
9481	1.33	2.66	1	0.00014549	4.5843e-05
9497	6.19	2.62	-1.24037	2.59578e-48	1.35362e-49
9510	19.35	5.22	-1.89021	1.18922e-166	1.70681e-168
9514	0.16	2.05	3.67948	2.86761e-14	4.3129e-15
9521	98.45	48.29	-1.02767	3.46241e-86	1.01872e-87
9590	6.25	2.61	-1.25981	1.99697e-52	9.52984e-54
9592	103.85	43.46	-1.25674	2.4488e-217	2.59202e-219
9636	16.57	37.43	1.17562	3.75548e-23	3.79096e-24
9651	0.1	0.79	2.98185	7.51369e-13	1.22982e-13
9722	0.52	0.15	-1.79355	7.76157e-05	2.36718e-05
9754	2.18	0.48	-2.18322	3.92219e-24	3.83728e-25
978	186.25	409.49	1.13659	0	0
9781	0.52	1.27	1.28824	1.22806e-08	2.63502e-09
9786	4.19	1.84	-1.18724	1.27357e-22	1.30998e-23
9787	30.46	14.25	-1.09595	2.49155e-75	8.3588e-77
9816	6.18	2.78	-1.15252	2.18634e-31	1.67878e-32
9823	0.36	0.93	1.36923	0.000803227	0.000278406
9840	2.88	6.09	1.08037	2.1095e-19	2.47004e-20
9855	2.25	0.99	-1.18442	0.000144371	4.5473e-05
9856	0.75	1.5	1	2.59015e-07	6.25e-08
9875	7.32	3.36	-1.12338	1.17747e-67	4.33752e-69
991	126.46	49.77	-1.34533	4.93819e-238	4.69544e-240
9976	6.93	19.94	1.52474	7.76274e-56	3.49096e-57
9982	5.96	20.03	1.74878	2.74348e-45	1.5422e-46
