# Supplementary material for: Molecular mechanism of the anti-gastric cancer activity of 1,2,3,6-tetra-O-galloyl-β-D-glucose isolated from Trapa bispinosa Roxb. shell in vitro
Source: PLoS One. 2022 Jun 2;17(6):e0269013. doi: 10.1371/journal.pone.0269013 (PMC9162355; doi:10.1371/journal.pone.0269013)
Supplement: S2 Table — (XLSX) [file pone.0269013.s002.xlsx]

## Sheet: S2_Table
Table S2: Distribution of DEGs in different GO terms
Level 1	Level 2	Number of unigenes
molecular_function	antioxidant activity	6
biological_process	behavior	29
molecular_function	binding	750
biological_process	biological adhesion	49
biological_process	biological phase	10
biological_process	biological regulation	479
molecular_function	catalytic activity	347
cellular_component	cell	847
biological_process	cell aggregation	2
cellular_component	cell junction	60
biological_process	cell killing	2
cellular_component	cell part	37
biological_process	cell proliferation	33
biological_process	cellular component organization or biogenesis	203
biological_process	cellular process	615
biological_process	developmental process	288
cellular_component	extracellular region	287
biological_process	growth	27
molecular_function	hijacked molecular function	6
biological_process	immune system process	88
biological_process	localization	206
biological_process	locomotion	54
cellular_component	macromolecular complex	225
cellular_component	membrane	501
cellular_component	membrane part	398
cellular_component	membrane-enclosed lumen	223
biological_process	metabolic process	385
molecular_function	molecular carrier activity	3
molecular_function	molecular function regulator	105
molecular_function	molecular transducer activity	84
biological_process	multi-organism process	93
biological_process	multicellular organismal process	325
cellular_component	nucleoid	2
cellular_component	organelle	665
cellular_component	organelle part	408
biological_process	pigmentation	2
molecular_function	protein tag	1
biological_process	reproduction	77
biological_process	reproductive process	77
biological_process	response to stimulus	354
biological_process	rhythmic process	11
molecular_function	signal transducer activity	83
biological_process	signaling	222
molecular_function	structural molecule activity	36
cellular_component	supramolecular complex	48
cellular_component	synapse	46
cellular_component	synapse part	34
molecular_function	transcription regulator activity	83
molecular_function	translation regulator activity	1
molecular_function	transporter activity	88
cellular_component	virion	6
cellular_component	virion part	6
