# Supplementary material for: Molecular mechanism of the anti-gastric cancer activity of 1,2,3,6-tetra-O-galloyl-β-D-glucose isolated from Trapa bispinosa Roxb. shell in vitro
Source: PLoS One. 2022 Jun 2;17(6):e0269013. doi: 10.1371/journal.pone.0269013 (PMC9162355; doi:10.1371/journal.pone.0269013)
Supplement: S3 Table — (XLSX) [file pone.0269013.s003.xlsx]

## Sheet: S3_Table
Table S3: The KEGG enrichment of DEGs
Pathway ID	Pathway Name	Level 1	Level 2	Term Candidate Gene Num	Total Candidate Gene Num	Term Gene Num	Total Gene Num	Rich Ratio	P value	Q value
ko00100	Steroid biosynthesis	Metabolism	Lipid metabolism	11	587	29	9609	0.0187394	5.07e-07	0.00015619
ko04512	ECM-receptor interaction	Environmental Information Processing	Signaling molecules and interaction	25	587	165	9609	0.0425894	2.12e-05	0.00217591
ko04933	AGE-RAGE signaling pathway in diabetic complications	Human Diseases	Endocrine and metabolic diseases	21	587	124	9609	0.0357751	1.75e-05	0.00217591
ko05144	Malaria	Human Diseases	Infectious diseases: Parasitic	13	587	62	9609	0.0221465	7.47e-05	0.00575552
ko00900	Terpenoid backbone biosynthesis	Metabolism	Metabolism of terpenoids and polyketides	8	587	31	9609	0.0136286	0.000415853	0.023929
ko04974	Protein digestion and absorption	Organismal Systems	Digestive system	21	587	155	9609	0.0357751	0.000466149	0.023929
ko04151	PI3K-Akt signaling pathway	Environmental Information Processing	Signal transduction	47	587	478	9609	0.0800681	0.00075316	0.033139
ko03008	Ribosome biogenesis in eukaryotes	Genetic Information Processing	Translation	15	587	112	9609	0.0255537	0.00325015	0.111227
ko04510	Focal adhesion	Cellular Processes	Cellular community - eukaryotes	34	587	341	9609	0.0579216	0.00315523	0.111227
ko04350	TGF-beta signaling pathway	Environmental Information Processing	Signal transduction	15	587	118	9609	0.0255537	0.00534853	0.137279
ko04611	Platelet activation	Organismal Systems	Immune system	20	587	175	9609	0.0340715	0.00495725	0.137279
ko05146	Amoebiasis	Human Diseases	Infectious diseases: Parasitic	17	587	139	9609	0.0289608	0.00467985	0.137279
ko01100	Metabolic pathways	Metabolism	Global and overview maps	127	587	1701	9609	0.216354	0.0067573	0.148661
ko03320	PPAR signaling pathway	Organismal Systems	Endocrine system	14	587	109	9609	0.0238501	0.00639086	0.148661
ko04068	FoxO signaling pathway	Environmental Information Processing	Signal transduction	18	587	159	9609	0.0306644	0.00821425	0.168666
ko05165	Human papillomavirus infection	Human Diseases	Infectious diseases: Viral	43	587	491	9609	0.0732538	0.0102853	0.197991
ko00600	Sphingolipid metabolism	Metabolism	Lipid metabolism	10	587	75	9609	0.0170358	0.0153367	0.277865
ko00051	Fructose and mannose metabolism	Metabolism	Carbohydrate metabolism	6	587	37	9609	0.0102215	0.0233183	0.36433
ko01523	Antifolate resistance	Human Diseases	Drug resistance: Antineoplastic	7	587	47	9609	0.011925	0.0228912	0.36433
ko04926	Relaxin signaling pathway	Organismal Systems	Endocrine system	17	587	165	9609	0.0289608	0.0236578	0.36433
ko05142	Chagas disease (American trypanosomiasis)	Human Diseases	Infectious diseases: Parasitic	13	587	119	9609	0.0221465	0.029355	0.430541
ko04913	Ovarian steroidogenesis	Organismal Systems	Endocrine system	8	587	61	9609	0.0136286	0.0312055	0.436877
ko00072	Synthesis and degradation of ketone bodies	Metabolism	Lipid metabolism	3	587	12	9609	0.00511073	0.0329746	0.4407
ko04115	p53 signaling pathway	Cellular Processes	Cell growth and death	12	587	110	9609	0.0204429	0.0357711	0.4407
ko05162	Measles	Human Diseases	Infectious diseases: Viral	16	587	160	9609	0.0272572	0.0351074	0.4407
ko00650	Butanoate metabolism	Metabolism	Carbohydrate metabolism	6	587	42	9609	0.0102215	0.0407779	0.45604
ko04066	HIF-1 signaling pathway	Environmental Information Processing	Signal transduction	13	587	124	9609	0.0221465	0.0392091	0.45604
ko05134	Legionellosis	Human Diseases	Infectious diseases: Bacterial	10	587	88	9609	0.0170358	0.0414582	0.45604
ko01230	Biosynthesis of amino acids	Metabolism	Global and overview maps	10	587	90	9609	0.0170358	0.0472109	0.469063
ko04610	Complement and coagulation cascades	Organismal Systems	Immune system	14	587	140	9609	0.0238501	0.0466471	0.469063
ko05166	HTLV-I infection	Human Diseases	Infectious diseases: Viral	27	587	315	9609	0.0459966	0.0463481	0.469063
ko05210	Colorectal cancer	Human Diseases	Cancers: Specific types	10	587	91	9609	0.0170358	0.0502793	0.483938
ko00260	Glycine, serine and threonine metabolism	Metabolism	Amino acid metabolism	6	587	45	9609	0.0102215	0.0543905	0.507644
ko03020	RNA polymerase	Genetic Information Processing	Transcription	7	587	57	9609	0.011925	0.0573365	0.519401
ko00511	Other glycan degradation	Metabolism	Glycan biosynthesis and metabolism	4	587	25	9609	0.00681431	0.0628046	0.537328
ko00565	Ether lipid metabolism	Metabolism	Lipid metabolism	8	587	70	9609	0.0136286	0.062432	0.537328
ko04750	Inflammatory mediator regulation of TRP channels	Organismal Systems	Sensory system	14	587	149	9609	0.0238501	0.0711125	0.591963
ko00590	Arachidonic acid metabolism	Metabolism	Lipid metabolism	10	587	99	9609	0.0170358	0.0796272	0.645399
ko00592	alpha-Linolenic acid metabolism	Metabolism	Lipid metabolism	5	587	39	9609	0.00851789	0.0868723	0.668266
ko02010	ABC transporters	Environmental Information Processing	Membrane transport	6	587	51	9609	0.0102215	0.0889574	0.668266
ko04218	Cellular senescence	Cellular Processes	Cell growth and death	19	587	222	9609	0.032368	0.0853424	0.668266
ko00071	Fatty acid degradation	Metabolism	Lipid metabolism	6	587	52	9609	0.0102215	0.0956623	0.701523
ko00010	Glycolysis / Gluconeogenesis	Metabolism	Carbohydrate metabolism	8	587	82	9609	0.0136286	0.126766	0.717389
ko00250	Alanine, aspartate and glutamate metabolism	Metabolism	Amino acid metabolism	5	587	44	9609	0.00851789	0.128592	0.717389
ko00480	Glutathione metabolism	Metabolism	Metabolism of other amino acids	7	587	67	9609	0.011925	0.113211	0.717389
ko00564	Glycerophospholipid metabolism	Metabolism	Lipid metabolism	11	587	123	9609	0.0187394	0.130726	0.717389
ko00591	Linoleic acid metabolism	Metabolism	Lipid metabolism	5	587	42	9609	0.00851789	0.110943	0.717389
ko01200	Carbon metabolism	Metabolism	Global and overview maps	13	587	152	9609	0.0221465	0.137347	0.717389
ko04071	Sphingolipid signaling pathway	Environmental Information Processing	Signal transduction	14	587	162	9609	0.0238501	0.119264	0.717389
ko04152	AMPK signaling pathway	Environmental Information Processing	Signal transduction	14	587	166	9609	0.0238501	0.137175	0.717389
ko04371	Apelin signaling pathway	Environmental Information Processing	Signal transduction	16	587	192	9609	0.0272572	0.127395	0.717389
ko04540	Gap junction	Cellular Processes	Cellular community - eukaryotes	10	587	110	9609	0.0170358	0.134258	0.717389
ko04612	Antigen processing and presentation	Organismal Systems	Immune system	10	587	109	9609	0.0170358	0.128619	0.717389
ko04915	Estrogen signaling pathway	Organismal Systems	Endocrine system	13	587	149	9609	0.0221465	0.123143	0.717389
ko04920	Adipocytokine signaling pathway	Organismal Systems	Endocrine system	9	587	97	9609	0.0153322	0.137422	0.717389
ko04931	Insulin resistance	Human Diseases	Endocrine and metabolic diseases	12	587	135	9609	0.0204429	0.122126	0.717389
ko04940	Type I diabetes mellitus	Human Diseases	Endocrine and metabolic diseases	6	587	54	9609	0.0102215	0.109854	0.717389
ko05164	Influenza A	Human Diseases	Infectious diseases: Viral	20	587	244	9609	0.0340715	0.109694	0.717389
ko05215	Prostate cancer	Human Diseases	Cancers: Specific types	11	587	121	9609	0.0187394	0.120397	0.717389
ko05219	Bladder cancer	Human Diseases	Cancers: Specific types	6	587	59	9609	0.0102215	0.149658	0.768244
ko05133	Pertussis	Human Diseases	Infectious diseases: Bacterial	11	587	127	9609	0.0187394	0.152779	0.771407
ko05418	Fluid shear stress and atherosclerosis	Human Diseases	Cardiovascular diseases	18	587	228	9609	0.0306644	0.158203	0.785911
ko04630	Jak-STAT signaling pathway	Environmental Information Processing	Signal transduction	15	587	188	9609	0.0255537	0.174792	0.845932
ko04976	Bile secretion	Organismal Systems	Digestive system	8	587	89	9609	0.0136286	0.175778	0.845932
ko04730	Long-term depression	Organismal Systems	Nervous system	7	587	77	9609	0.011925	0.189471	0.89297
ko05323	Rheumatoid arthritis	Human Diseases	Immune diseases	9	587	105	9609	0.0153322	0.191351	0.89297
ko04977	Vitamin digestion and absorption	Organismal Systems	Digestive system	4	587	38	9609	0.00681431	0.200179	0.893553
ko05321	Inflammatory bowel disease (IBD)	Human Diseases	Immune diseases	7	587	78	9609	0.011925	0.198052	0.893553
ko05332	Graft-versus-host disease	Human Diseases	Immune diseases	4	587	38	9609	0.00681431	0.200179	0.893553
ko00330	Arginine and proline metabolism	Metabolism	Amino acid metabolism	6	587	67	9609	0.0102215	0.224311	0.975467
ko04657	IL-17 signaling pathway	Organismal Systems	Immune system	12	587	153	9609	0.0204429	0.224864	0.975467
ko00130	Ubiquinone and other terpenoid-quinone biosynthesis	Metabolism	Metabolism of cofactors and vitamins	2	587	15	9609	0.00340715	0.23234	0.993898
ko00380	Tryptophan metabolism	Metabolism	Amino acid metabolism	5	587	55	9609	0.00851789	0.244158	0.99959
ko04010	MAPK signaling pathway	Environmental Information Processing	Signal transduction	28	587	397	9609	0.0477002	0.23882	0.99959
ko04145	Phagosome	Cellular Processes	Transport and catabolism	16	587	216	9609	0.0272572	0.246652	0.99959
ko05200	Pathways in cancer	Human Diseases	Cancers: Overview	49	587	725	9609	0.0834753	0.245124	0.99959
ko00020	Citrate cycle (TCA cycle)	Metabolism	Carbohydrate metabolism	2	587	40	9609	0.00340715	0.711163	0.999999
ko00030	Pentose phosphate pathway	Metabolism	Carbohydrate metabolism	1	587	35	9609	0.00170358	0.890325	0.999999
ko00040	Pentose and glucuronate interconversions	Metabolism	Carbohydrate metabolism	2	587	44	9609	0.00340715	0.759491	0.999999
ko00052	Galactose metabolism	Metabolism	Carbohydrate metabolism	5	587	56	9609	0.00851789	0.255835	0.999999
ko00061	Fatty acid biosynthesis	Metabolism	Lipid metabolism	2	587	18	9609	0.00340715	0.301893	0.999999
ko00062	Fatty acid elongation	Metabolism	Lipid metabolism	1	587	29	9609	0.00170358	0.839706	0.999999
ko00120	Primary bile acid biosynthesis	Metabolism	Lipid metabolism	2	587	21	9609	0.00340715	0.370305	0.999999
ko00140	Steroid hormone biosynthesis	Metabolism	Lipid metabolism	6	587	77	9609	0.0102215	0.330257	0.999999
ko00190	Oxidative phosphorylation	Metabolism	Energy metabolism	2	587	155	9609	0.00340715	0.999407	0.999999
ko00220	Arginine biosynthesis	Metabolism	Amino acid metabolism	1	587	23	9609	0.00170358	0.765781	0.999999
ko00230	Purine metabolism	Metabolism	Nucleotide metabolism	17	587	238	9609	0.0289608	0.286228	0.999999
ko00232	Caffeine metabolism	Metabolism	Biosynthesis of other secondary metabolites	1	587	9	9609	0.00170358	0.433088	0.999999
ko00240	Pyrimidine metabolism	Metabolism	Nucleotide metabolism	11	587	145	9609	0.0187394	0.271898	0.999999
ko00270	Cysteine and methionine metabolism	Metabolism	Amino acid metabolism	3	587	65	9609	0.00511073	0.767746	0.999999
ko00280	Valine, leucine and isoleucine degradation	Metabolism	Amino acid metabolism	4	587	59	9609	0.00681431	0.490088	0.999999
ko00310	Lysine degradation	Metabolism	Amino acid metabolism	7	587	105	9609	0.011925	0.462306	0.999999
ko00340	Histidine metabolism	Metabolism	Amino acid metabolism	1	587	27	9609	0.00170358	0.818101	0.999999
ko00350	Tyrosine metabolism	Metabolism	Amino acid metabolism	3	587	51	9609	0.00511073	0.610389	0.999999
ko00360	Phenylalanine metabolism	Metabolism	Amino acid metabolism	2	587	28	9609	0.00340715	0.517232	0.999999
ko00410	beta-Alanine metabolism	Metabolism	Metabolism of other amino acids	3	587	37	9609	0.00511073	0.395647	0.999999
ko00430	Taurine and hypotaurine metabolism	Metabolism	Metabolism of other amino acids	1	587	18	9609	0.00170358	0.678787	0.999999
ko00440	Phosphonate and phosphinate metabolism	Metabolism	Metabolism of other amino acids	1	587	8	9609	0.00170358	0.39617	0.999999
ko00450	Selenocompound metabolism	Metabolism	Metabolism of other amino acids	1	587	21	9609	0.00170358	0.734234	0.999999
ko00500	Starch and sucrose metabolism	Metabolism	Carbohydrate metabolism	3	587	43	9609	0.00511073	0.493533	0.999999
ko00510	N-Glycan biosynthesis	Metabolism	Glycan biosynthesis and metabolism	2	587	81	9609	0.00340715	0.962542	0.999999
ko00512	Mucin type O-glycan biosynthesis	Metabolism	Glycan biosynthesis and metabolism	2	587	40	9609	0.00340715	0.711163	0.999999
ko00515	Mannose type O-glycan biosynthesis	Metabolism	Glycan biosynthesis and metabolism	3	587	34	9609	0.00511073	0.344746	0.999999
ko00520	Amino sugar and nucleotide sugar metabolism	Metabolism	Carbohydrate metabolism	5	587	88	9609	0.00851789	0.63081	0.999999
ko00524	Neomycin, kanamycin and gentamicin biosynthesis	Metabolism	Biosynthesis of other secondary metabolites	1	587	7	9609	0.00170358	0.356852	0.999999
ko00531	Glycosaminoglycan degradation	Metabolism	Glycan biosynthesis and metabolism	2	587	26	9609	0.00340715	0.477534	0.999999
ko00532	Glycosaminoglycan biosynthesis - chondroitin sulfate / dermatan sulfate	Metabolism	Glycan biosynthesis and metabolism	1	587	26	9609	0.00170358	0.806232	0.999999
ko00561	Glycerolipid metabolism	Metabolism	Lipid metabolism	3	587	73	9609	0.00511073	0.831689	0.999999
ko00562	Inositol phosphate metabolism	Metabolism	Carbohydrate metabolism	4	587	96	9609	0.00681431	0.846152	0.999999
ko00563	Glycosylphosphatidylinositol (GPI)-anchor biosynthesis	Metabolism	Glycan biosynthesis and metabolism	2	587	33	9609	0.00340715	0.607339	0.999999
ko00601	Glycosphingolipid biosynthesis - lacto and neolacto series	Metabolism	Glycan biosynthesis and metabolism	2	587	32	9609	0.00340715	0.590388	0.999999
ko00604	Glycosphingolipid biosynthesis - ganglio series	Metabolism	Glycan biosynthesis and metabolism	2	587	22	9609	0.00340715	0.392548	0.999999
ko00620	Pyruvate metabolism	Metabolism	Carbohydrate metabolism	4	587	57	9609	0.00681431	0.46304	0.999999
ko00630	Glyoxylate and dicarboxylate metabolism	Metabolism	Carbohydrate metabolism	3	587	41	9609	0.00511073	0.461688	0.999999
ko00640	Propanoate metabolism	Metabolism	Carbohydrate metabolism	3	587	43	9609	0.00511073	0.493533	0.999999
ko00670	One carbon pool by folate	Metabolism	Metabolism of cofactors and vitamins	3	587	34	9609	0.00511073	0.344746	0.999999
ko00730	Thiamine metabolism	Metabolism	Metabolism of cofactors and vitamins	2	587	18	9609	0.00340715	0.301893	0.999999
ko00760	Nicotinate and nicotinamide metabolism	Metabolism	Metabolism of cofactors and vitamins	1	587	42	9609	0.00170358	0.92958	0.999999
ko00790	Folate biosynthesis	Metabolism	Metabolism of cofactors and vitamins	1	587	38	9609	0.00170358	0.909288	0.999999
ko00830	Retinol metabolism	Metabolism	Metabolism of cofactors and vitamins	4	587	78	9609	0.00681431	0.710049	0.999999
ko00860	Porphyrin and chlorophyll metabolism	Metabolism	Metabolism of cofactors and vitamins	2	587	50	9609	0.00340715	0.818808	0.999999
ko00910	Nitrogen metabolism	Metabolism	Energy metabolism	2	587	23	9609	0.00340715	0.414428	0.999999
ko00970	Aminoacyl-tRNA biosynthesis	Genetic Information Processing	Translation	1	587	66	9609	0.00170358	0.984622	0.999999
ko00980	Metabolism of xenobiotics by cytochrome P450	Metabolism	Xenobiotics biodegradation and metabolism	5	587	92	9609	0.00851789	0.669764	0.999999
ko00982	Drug metabolism - cytochrome P450	Metabolism	Xenobiotics biodegradation and metabolism	3	587	82	9609	0.00511073	0.884979	0.999999
ko00983	Drug metabolism - other enzymes	Metabolism	Xenobiotics biodegradation and metabolism	2	587	62	9609	0.00340715	0.899675	0.999999
ko01040	Biosynthesis of unsaturated fatty acids	Metabolism	Lipid metabolism	2	587	28	9609	0.00340715	0.517232	0.999999
ko01210	2-Oxocarboxylic acid metabolism	Metabolism	Global and overview maps	2	587	23	9609	0.00340715	0.414428	0.999999
ko01212	Fatty acid metabolism	Metabolism	Global and overview maps	5	587	62	9609	0.00851789	0.328158	0.999999
ko01521	EGFR tyrosine kinase inhibitor resistance	Human Diseases	Drug resistance: Antineoplastic	7	587	102	9609	0.011925	0.432033	0.999999
ko01522	Endocrine resistance	Human Diseases	Drug resistance: Antineoplastic	9	587	142	9609	0.0153322	0.504295	0.999999
ko01524	Platinum drug resistance	Human Diseases	Drug resistance: Antineoplastic	5	587	92	9609	0.00851789	0.669764	0.999999
ko03010	Ribosome	Genetic Information Processing	Translation	6	587	182	9609	0.0102215	0.970063	0.999999
ko03013	RNA transport	Genetic Information Processing	Translation	12	587	240	9609	0.0204429	0.803424	0.999999
ko03015	mRNA surveillance pathway	Genetic Information Processing	Translation	6	587	147	9609	0.0102215	0.892475	0.999999
ko03018	RNA degradation	Genetic Information Processing	Folding, sorting and degradation	5	587	130	9609	0.00851789	0.905679	0.999999
ko03022	Basal transcription factors	Genetic Information Processing	Transcription	2	587	64	9609	0.00340715	0.909329	0.999999
ko03030	DNA replication	Genetic Information Processing	Replication and repair	1	587	48	9609	0.00170358	0.951844	0.999999
ko03040	Spliceosome	Genetic Information Processing	Transcription	10	587	204	9609	0.0170358	0.806906	0.999999
ko03420	Nucleotide excision repair	Genetic Information Processing	Replication and repair	2	587	69	9609	0.00340715	0.929794	0.999999
ko03430	Mismatch repair	Genetic Information Processing	Replication and repair	1	587	29	9609	0.00170358	0.839706	0.999999
ko04012	ErbB signaling pathway	Environmental Information Processing	Signal transduction	6	587	118	9609	0.0102215	0.735101	0.999999
ko04013	MAPK signaling pathway - fly	Environmental Information Processing	Signal transduction	6	587	144	9609	0.0102215	0.881081	0.999999
ko04014	Ras signaling pathway	Environmental Information Processing	Signal transduction	19	587	364	9609	0.032368	0.795248	0.999999
ko04015	Rap1 signaling pathway	Environmental Information Processing	Signal transduction	23	587	328	9609	0.0391823	0.274575	0.999999
ko04020	Calcium signaling pathway	Environmental Information Processing	Signal transduction	14	587	241	9609	0.0238501	0.617324	0.999999
ko04022	cGMP-PKG signaling pathway	Environmental Information Processing	Signal transduction	15	587	225	9609	0.0255537	0.401235	0.999999
ko04024	cAMP signaling pathway	Environmental Information Processing	Signal transduction	13	587	275	9609	0.0221465	0.866212	0.999999
ko04060	Cytokine-cytokine receptor interaction	Environmental Information Processing	Signaling molecules and interaction	20	587	288	9609	0.0340715	0.307596	0.999999
ko04062	Chemokine signaling pathway	Organismal Systems	Immune system	5	587	232	9609	0.00851789	0.998868	0.999999
ko04064	NF-kappa B signaling pathway	Environmental Information Processing	Signal transduction	2	587	130	9609	0.00340715	0.997501	0.999999
ko04070	Phosphatidylinositol signaling system	Environmental Information Processing	Signal transduction	4	587	158	9609	0.00681431	0.989057	0.999999
ko04072	Phospholipase D signaling pathway	Environmental Information Processing	Signal transduction	14	587	206	9609	0.0238501	0.379271	0.999999
ko04080	Neuroactive ligand-receptor interaction	Environmental Information Processing	Signaling molecules and interaction	19	587	323	9609	0.032368	0.602948	0.999999
ko04110	Cell cycle	Cellular Processes	Cell growth and death	8	587	163	9609	0.0136286	0.786692	0.999999
ko04114	Oocyte meiosis	Cellular Processes	Cell growth and death	13	587	185	9609	0.0221465	0.341289	0.999999
ko04120	Ubiquitin mediated proteolysis	Genetic Information Processing	Folding, sorting and degradation	9	587	229	9609	0.0153322	0.94531	0.999999
ko04122	Sulfur relay system	Genetic Information Processing	Folding, sorting and degradation	2	587	18	9609	0.00340715	0.301893	0.999999
ko04136	Autophagy - other	Cellular Processes	Transport and catabolism	2	587	43	9609	0.00340715	0.748109	0.999999
ko04137	Mitophagy - animal	Cellular Processes	Transport and catabolism	5	587	83	9609	0.00851789	0.578399	0.999999
ko04140	Autophagy - animal	Cellular Processes	Transport and catabolism	11	587	184	9609	0.0187394	0.574417	0.999999
ko04141	Protein processing in endoplasmic reticulum	Genetic Information Processing	Folding, sorting and degradation	11	587	233	9609	0.0187394	0.850653	0.999999
ko04142	Lysosome	Cellular Processes	Transport and catabolism	4	587	170	9609	0.00681431	0.993795	0.999999
ko04144	Endocytosis	Cellular Processes	Transport and catabolism	19	587	370	9609	0.032368	0.816934	0.999999
ko04146	Peroxisome	Cellular Processes	Transport and catabolism	7	587	107	9609	0.011925	0.482291	0.999999
ko04150	mTOR signaling pathway	Environmental Information Processing	Signal transduction	5	587	206	9609	0.00851789	0.996139	0.999999
ko04210	Apoptosis	Cellular Processes	Cell growth and death	7	587	199	9609	0.011925	0.963825	0.999999
ko04211	Longevity regulating pathway	Organismal Systems	Aging	5	587	118	9609	0.00851789	0.855133	0.999999
ko04212	Longevity regulating pathway - worm	Organismal Systems	Aging	4	587	102	9609	0.00681431	0.877539	0.999999
ko04213	Longevity regulating pathway - multiple species	Organismal Systems	Aging	6	587	74	9609	0.0102215	0.297525	0.999999
ko04214	Apoptosis - fly	Cellular Processes	Cell growth and death	2	587	73	9609	0.00340715	0.942938	0.999999
ko04215	Apoptosis - multiple species	Cellular Processes	Cell growth and death	4	587	44	9609	0.00681431	0.280765	0.999999
ko04216	Ferroptosis	Cellular Processes	Cell growth and death	3	587	49	9609	0.00511073	0.582911	0.999999
ko04217	Necroptosis	Cellular Processes	Cell growth and death	16	587	222	9609	0.0272572	0.281927	0.999999
ko04260	Cardiac muscle contraction	Organismal Systems	Circulatory system	1	587	89	9609	0.00170358	0.996436	0.999999
ko04261	Adrenergic signaling in cardiomyocytes	Organismal Systems	Circulatory system	11	587	206	9609	0.0187394	0.721224	0.999999
ko04270	Vascular smooth muscle contraction	Organismal Systems	Circulatory system	13	587	179	9609	0.0221465	0.299262	0.999999
ko04310	Wnt signaling pathway	Environmental Information Processing	Signal transduction	9	587	209	9609	0.0153322	0.899044	0.999999
ko04320	Dorso-ventral axis formation	Organismal Systems	Development	3	587	64	9609	0.00511073	0.758502	0.999999
ko04330	Notch signaling pathway	Environmental Information Processing	Signal transduction	4	587	89	9609	0.00681431	0.801244	0.999999
ko04340	Hedgehog signaling pathway	Environmental Information Processing	Signal transduction	2	587	64	9609	0.00340715	0.909329	0.999999
ko04341	Hedgehog signaling pathway - fly	Environmental Information Processing	Signal transduction	1	587	36	9609	0.00170358	0.897049	0.999999
ko04360	Axon guidance	Organismal Systems	Development	11	587	262	9609	0.0187394	0.931761	0.999999
ko04370	VEGF signaling pathway	Environmental Information Processing	Signal transduction	4	587	79	9609	0.00681431	0.71945	0.999999
ko04380	Osteoclast differentiation	Organismal Systems	Development	11	587	176	9609	0.0187394	0.513838	0.999999
ko04390	Hippo signaling pathway	Environmental Information Processing	Signal transduction	17	587	236	9609	0.0289608	0.274608	0.999999
ko04391	Hippo signaling pathway - fly	Environmental Information Processing	Signal transduction	8	587	134	9609	0.0136286	0.578891	0.999999
ko04514	Cell adhesion molecules (CAMs)	Environmental Information Processing	Signaling molecules and interaction	14	587	208	9609	0.0238501	0.393203	0.999999
ko04520	Adherens junction	Cellular Processes	Cellular community - eukaryotes	4	587	112	9609	0.00681431	0.917594	0.999999
ko04530	Tight junction	Cellular Processes	Cellular community - eukaryotes	14	587	278	9609	0.0238501	0.810094	0.999999
ko04550	Signaling pathways regulating pluripotency of stem cells	Cellular Processes	Cellular community - eukaryotes	8	587	201	9609	0.0136286	0.930357	0.999999
ko04614	Renin-angiotensin system	Organismal Systems	Endocrine system	2	587	28	9609	0.00340715	0.517232	0.999999
ko04620	Toll-like receptor signaling pathway	Organismal Systems	Immune system	6	587	133	9609	0.0102215	0.83034	0.999999
ko04621	NOD-like receptor signaling pathway	Organismal Systems	Immune system	14	587	253	9609	0.0238501	0.688836	0.999999
ko04622	RIG-I-like receptor signaling pathway	Organismal Systems	Immune system	5	587	93	9609	0.00851789	0.679068	0.999999
ko04623	Cytosolic DNA-sensing pathway	Organismal Systems	Immune system	5	587	81	9609	0.00851789	0.556367	0.999999
ko04624	Toll and Imd signaling pathway	Organismal Systems	Immune system	2	587	84	9609	0.00340715	0.968074	0.999999
ko04640	Hematopoietic cell lineage	Organismal Systems	Immune system	10	587	128	9609	0.0170358	0.255582	0.999999
ko04650	Natural killer cell mediated cytotoxicity	Organismal Systems	Immune system	8	587	156	9609	0.0136286	0.744744	0.999999
ko04658	Th1 and Th2 cell differentiation	Organismal Systems	Immune system	8	587	127	9609	0.0136286	0.516936	0.999999
ko04659	Th17 cell differentiation	Organismal Systems	Immune system	9	587	130	9609	0.0153322	0.398862	0.999999
ko04660	T cell receptor signaling pathway	Organismal Systems	Immune system	2	587	129	9609	0.00340715	0.997355	0.999999
ko04662	B cell receptor signaling pathway	Organismal Systems	Immune system	2	587	95	9609	0.00340715	0.982371	0.999999
ko04664	Fc epsilon RI signaling pathway	Organismal Systems	Immune system	6	587	102	9609	0.0102215	0.597672	0.999999
ko04666	Fc gamma R-mediated phagocytosis	Organismal Systems	Immune system	1	587	128	9609	0.00170358	0.999704	0.999999
ko04668	TNF signaling pathway	Environmental Information Processing	Signal transduction	5	587	147	9609	0.00851789	0.950777	0.999999
ko04670	Leukocyte transendothelial migration	Organismal Systems	Immune system	8	587	182	9609	0.0136286	0.874578	0.999999
ko04672	Intestinal immune network for IgA production	Organismal Systems	Immune system	1	587	56	9609	0.00170358	0.970998	0.999999
ko04710	Circadian rhythm	Organismal Systems	Environmental adaptation	3	587	33	9609	0.00511073	0.32766	0.999999
ko04713	Circadian entrainment	Organismal Systems	Environmental adaptation	7	587	140	9609	0.011925	0.759748	0.999999
ko04720	Long-term potentiation	Organismal Systems	Nervous system	5	587	109	9609	0.00851789	0.803858	0.999999
ko04721	Synaptic vesicle cycle	Organismal Systems	Nervous system	3	587	83	9609	0.00511073	0.889861	0.999999
ko04722	Neurotrophin signaling pathway	Organismal Systems	Nervous system	3	587	214	9609	0.00511073	0.999862	0.999999
ko04723	Retrograde endocannabinoid signaling	Organismal Systems	Nervous system	8	587	170	9609	0.0136286	0.823333	0.999999
ko04724	Glutamatergic synapse	Organismal Systems	Nervous system	8	587	145	9609	0.0136286	0.667987	0.999999
ko04725	Cholinergic synapse	Organismal Systems	Nervous system	8	587	132	9609	0.0136286	0.561547	0.999999
ko04726	Serotonergic synapse	Organismal Systems	Nervous system	7	587	138	9609	0.011925	0.746538	0.999999
ko04727	GABAergic synapse	Organismal Systems	Nervous system	5	587	106	9609	0.00851789	0.783865	0.999999
ko04728	Dopaminergic synapse	Organismal Systems	Nervous system	11	587	192	9609	0.0187394	0.631628	0.999999
ko04740	Olfactory transduction	Organismal Systems	Sensory system	9	587	497	9609	0.0153322	0.999999	0.999999
ko04742	Taste transduction	Organismal Systems	Sensory system	4	587	96	9609	0.00681431	0.846152	0.999999
ko04744	Phototransduction	Organismal Systems	Sensory system	5	587	62	9609	0.00851789	0.328158	0.999999
ko04745	Phototransduction - fly	Organismal Systems	Sensory system	3	587	79	9609	0.00511073	0.869158	0.999999
ko04810	Regulation of actin cytoskeleton	Cellular Processes	Cell motility	11	587	305	9609	0.0187394	0.982176	0.999999
ko04910	Insulin signaling pathway	Organismal Systems	Endocrine system	11	587	211	9609	0.0187394	0.749572	0.999999
ko04911	Insulin secretion	Organismal Systems	Endocrine system	3	587	107	9609	0.00511073	0.963103	0.999999
ko04912	GnRH signaling pathway	Organismal Systems	Endocrine system	8	587	142	9609	0.0136286	0.644834	0.999999
ko04914	Progesterone-mediated oocyte maturation	Organismal Systems	Endocrine system	8	587	127	9609	0.0136286	0.516936	0.999999
ko04916	Melanogenesis	Organismal Systems	Endocrine system	6	587	159	9609	0.0102215	0.929203	0.999999
ko04917	Prolactin signaling pathway	Organismal Systems	Endocrine system	5	587	85	9609	0.00851789	0.599837	0.999999
ko04918	Thyroid hormone synthesis	Organismal Systems	Endocrine system	4	587	98	9609	0.00681431	0.857299	0.999999
ko04919	Thyroid hormone signaling pathway	Organismal Systems	Endocrine system	8	587	165	9609	0.0136286	0.797694	0.999999
ko04921	Oxytocin signaling pathway	Organismal Systems	Endocrine system	12	587	217	9609	0.0204429	0.681776	0.999999
ko04922	Glucagon signaling pathway	Organismal Systems	Endocrine system	8	587	138	9609	0.0136286	0.612588	0.999999
ko04923	Regulation of lipolysis in adipocytes	Organismal Systems	Endocrine system	5	587	74	9609	0.00851789	0.475237	0.999999
ko04924	Renin secretion	Organismal Systems	Endocrine system	5	587	101	9609	0.00851789	0.747104	0.999999
ko04925	Aldosterone synthesis and secretion	Organismal Systems	Endocrine system	10	587	131	9609	0.0170358	0.278766	0.999999
ko04930	Type II diabetes mellitus	Human Diseases	Endocrine and metabolic diseases	5	587	63	9609	0.00851789	0.340456	0.999999
ko04932	Non-alcoholic fatty liver disease (NAFLD)	Human Diseases	Endocrine and metabolic diseases	8	587	189	9609	0.0136286	0.898386	0.999999
ko04950	Maturity onset diabetes of the young	Human Diseases	Endocrine and metabolic diseases	2	587	33	9609	0.00340715	0.607339	0.999999
ko04960	Aldosterone-regulated sodium reabsorption	Organismal Systems	Excretory system	3	587	52	9609	0.00511073	0.623666	0.999999
ko04961	Endocrine and other factor-regulated calcium reabsorption	Organismal Systems	Excretory system	3	587	67	9609	0.00511073	0.785369	0.999999
ko04962	Vasopressin-regulated water reabsorption	Organismal Systems	Excretory system	1	587	51	9609	0.00170358	0.960181	0.999999
ko04964	Proximal tubule bicarbonate reclamation	Organismal Systems	Excretory system	2	587	29	9609	0.00340715	0.536316	0.999999
ko04966	Collecting duct acid secretion	Organismal Systems	Excretory system	1	587	31	9609	0.00170358	0.858749	0.999999
ko04970	Salivary secretion	Organismal Systems	Digestive system	5	587	157	9609	0.00851789	0.967095	0.999999
ko04971	Gastric acid secretion	Organismal Systems	Digestive system	7	587	124	9609	0.011925	0.640093	0.999999
ko04972	Pancreatic secretion	Organismal Systems	Digestive system	7	587	118	9609	0.011925	0.587438	0.999999
ko04973	Carbohydrate digestion and absorption	Organismal Systems	Digestive system	2	587	52	9609	0.00340715	0.835461	0.999999
ko04975	Fat digestion and absorption	Organismal Systems	Digestive system	2	587	53	9609	0.00340715	0.843259	0.999999
ko04978	Mineral absorption	Organismal Systems	Digestive system	4	587	62	9609	0.00681431	0.529551	0.999999
ko04979	Cholesterol metabolism	Organismal Systems	Digestive system	4	587	75	9609	0.00681431	0.680481	0.999999
ko05010	Alzheimer's disease	Human Diseases	Neurodegenerative diseases	6	587	224	9609	0.0102215	0.994717	0.999999
ko05012	Parkinson's disease	Human Diseases	Neurodegenerative diseases	2	587	157	9609	0.00340715	0.999472	0.999999
ko05014	Amyotrophic lateral sclerosis (ALS)	Human Diseases	Neurodegenerative diseases	2	587	69	9609	0.00340715	0.929794	0.999999
ko05016	Huntington's disease	Human Diseases	Neurodegenerative diseases	9	587	244	9609	0.0153322	0.966595	0.999999
ko05020	Prion diseases	Human Diseases	Neurodegenerative diseases	4	587	60	9609	0.00681431	0.5034	0.999999
ko05030	Cocaine addiction	Human Diseases	Substance dependence	3	587	62	9609	0.00511073	0.739126	0.999999
ko05031	Amphetamine addiction	Human Diseases	Substance dependence	6	587	111	9609	0.0102215	0.679452	0.999999
ko05032	Morphine addiction	Human Diseases	Substance dependence	4	587	117	9609	0.00681431	0.932855	0.999999
ko05033	Nicotine addiction	Human Diseases	Substance dependence	1	587	48	9609	0.00170358	0.951844	0.999999
ko05034	Alcoholism	Human Diseases	Substance dependence	9	587	237	9609	0.0153322	0.957813	0.999999
ko05100	Bacterial invasion of epithelial cells	Human Diseases	Infectious diseases: Bacterial	4	587	124	9609	0.00681431	0.949937	0.999999
ko05110	Vibrio cholerae infection	Human Diseases	Infectious diseases: Bacterial	3	587	70	9609	0.00511073	0.809715	0.999999
ko05120	Epithelial cell signaling in Helicobacter pylori infection	Human Diseases	Infectious diseases: Bacterial	2	587	85	9609	0.00340715	0.969737	0.999999
ko05130	Pathogenic Escherichia coli infection	Human Diseases	Infectious diseases: Bacterial	6	587	87	9609	0.0102215	0.440986	0.999999
ko05131	Shigellosis	Human Diseases	Infectious diseases: Bacterial	6	587	112	9609	0.0102215	0.687841	0.999999
ko05132	Salmonella infection	Human Diseases	Infectious diseases: Bacterial	7	587	114	9609	0.011925	0.550326	0.999999
ko05140	Leishmaniasis	Human Diseases	Infectious diseases: Parasitic	7	587	94	9609	0.011925	0.350754	0.999999
ko05143	African trypanosomiasis	Human Diseases	Infectious diseases: Parasitic	3	587	45	9609	0.00511073	0.524415	0.999999
ko05145	Toxoplasmosis	Human Diseases	Infectious diseases: Parasitic	11	587	155	9609	0.0187394	0.348056	0.999999
ko05150	Staphylococcus aureus infection	Human Diseases	Infectious diseases: Bacterial	7	587	87	9609	0.011925	0.281157	0.999999
ko05152	Tuberculosis	Human Diseases	Infectious diseases: Bacterial	13	587	267	9609	0.0221465	0.838534	0.999999
ko05160	Hepatitis C	Human Diseases	Infectious diseases: Viral	10	587	158	9609	0.0170358	0.501146	0.999999
ko05161	Hepatitis B	Human Diseases	Infectious diseases: Viral	11	587	179	9609	0.0187394	0.536882	0.999999
ko05167	Kaposi's sarcoma-associated herpesvirus infection	Human Diseases	Infectious diseases: Viral	16	587	250	9609	0.0272572	0.460912	0.999999
ko05168	Herpes simplex infection	Human Diseases	Infectious diseases: Viral	18	587	271	9609	0.0306644	0.391093	0.999999
ko05169	Epstein-Barr virus infection	Human Diseases	Infectious diseases: Viral	16	587	264	9609	0.0272572	0.550868	0.999999
ko05202	Transcriptional misregulation in cancer	Human Diseases	Cancers: Overview	15	587	263	9609	0.0255537	0.647304	0.999999
ko05203	Viral carcinogenesis	Human Diseases	Cancers: Overview	14	587	276	9609	0.0238501	0.801849	0.999999
ko05204	Chemical carcinogenesis	Human Diseases	Cancers: Overview	6	587	101	9609	0.0102215	0.587928	0.999999
ko05205	Proteoglycans in cancer	Human Diseases	Cancers: Overview	17	587	304	9609	0.0289608	0.683846	0.999999
ko05206	MicroRNAs in cancer	Human Diseases	Cancers: Overview	15	587	230	9609	0.0255537	0.435019	0.999999
ko05211	Renal cell carcinoma	Human Diseases	Cancers: Specific types	7	587	90	9609	0.011925	0.310634	0.999999
ko05212	Pancreatic cancer	Human Diseases	Cancers: Specific types	6	587	91	9609	0.0102215	0.484589	0.999999
ko05213	Endometrial cancer	Human Diseases	Cancers: Specific types	5	587	76	9609	0.00851789	0.498977	0.999999
ko05214	Glioma	Human Diseases	Cancers: Specific types	6	587	121	9609	0.0102215	0.75674	0.999999
ko05216	Thyroid cancer	Human Diseases	Cancers: Specific types	4	587	48	9609	0.00681431	0.336957	0.999999
ko05217	Basal cell carcinoma	Human Diseases	Cancers: Specific types	4	587	93	9609	0.00681431	0.828065	0.999999
ko05218	Melanoma	Human Diseases	Cancers: Specific types	6	587	87	9609	0.0102215	0.440986	0.999999
ko05220	Chronic myeloid leukemia	Human Diseases	Cancers: Specific types	4	587	109	9609	0.00681431	0.907013	0.999999
ko05221	Acute myeloid leukemia	Human Diseases	Cancers: Specific types	4	587	88	9609	0.00681431	0.794034	0.999999
ko05222	Small cell lung cancer	Human Diseases	Cancers: Specific types	8	587	134	9609	0.0136286	0.578891	0.999999
ko05223	Non-small cell lung cancer	Human Diseases	Cancers: Specific types	2	587	87	9609	0.00340715	0.972816	0.999999
ko05224	Breast cancer	Human Diseases	Cancers: Specific types	12	587	218	9609	0.0204429	0.687858	0.999999
ko05225	Hepatocellular carcinoma	Human Diseases	Cancers: Specific types	13	587	227	9609	0.0221465	0.636506	0.999999
ko05226	Gastric cancer	Human Diseases	Cancers: Specific types	10	587	193	9609	0.0170358	0.749475	0.999999
ko05230	Central carbon metabolism in cancer	Human Diseases	Cancers: Overview	4	587	68	9609	0.00681431	0.603619	0.999999
ko05231	Choline metabolism in cancer	Human Diseases	Cancers: Overview	9	587	127	9609	0.0153322	0.372333	0.999999
ko05310	Asthma	Human Diseases	Immune diseases	2	587	45	9609	0.00340715	0.770424	0.999999
ko05320	Autoimmune thyroid disease	Human Diseases	Immune diseases	2	587	65	9609	0.00340715	0.913824	0.999999
ko05322	Systemic lupus erythematosus	Human Diseases	Immune diseases	6	587	156	9609	0.0102215	0.921236	0.999999
ko05330	Allograft rejection	Human Diseases	Immune diseases	3	587	46	9609	0.00511073	0.539463	0.999999
ko05340	Primary immunodeficiency	Human Diseases	Immune diseases	1	587	48	9609	0.00170358	0.951844	0.999999
ko05410	Hypertrophic cardiomyopathy (HCM)	Human Diseases	Cardiovascular diseases	9	587	124	9609	0.0153322	0.345977	0.999999
ko05412	Arrhythmogenic right ventricular cardiomyopathy (ARVC)	Human Diseases	Cardiovascular diseases	5	587	105	9609	0.00851789	0.776861	0.999999
ko05414	Dilated cardiomyopathy (DCM)	Human Diseases	Cardiovascular diseases	9	587	132	9609	0.0153322	0.416582	0.999999
ko05416	Viral myocarditis	Human Diseases	Cardiovascular diseases	5	587	95	9609	0.00851789	0.697148	0.999999
